# Supplementary material for: The relationship between physical activity and prosocial behavior of college students: A mediating role of self-perception
Source: PLoS One. 2022 Aug 5;17(8):e0271759. doi: 10.1371/journal.pone.0271759 (PMC9355227; doi:10.1371/journal.pone.0271759)
Supplement: S1 File — (XLSX) [file pone.0271759.s001.xlsx]

## Sheet: 完成
ID	Gender	MET	Total high-intensity physical activity	Three intensities of physical activity combined	Various types of high-intensity physical activity time	Moderate/walking physical activity time	2、In the past 7 days, how many days have you participated in heavy physical activity (such as carrying heavy objects, digging, climbing stairs, etc.) at work for more than ten minutes? (Note that activities outside work are not included) (Example: XX days /week) [No work-related strenuous physical activity (skip to question 4)]	3、How long do you spend doing heavy physical activity each day at work? (Example: XX minutes/day)	4、In the past 7 days, how many days have you participated in moderate physical activity at work (such as carrying small items, etc.) for more than 10 minutes (note that activities outside work are not included)? (Example: XX days/week ) [0 Work-related physical activity (skip to question 6)]	5、How long do you spend doing moderate physical activity every day at work? (Example: XX minutes/day)	6、In the past 7 days, how many days have you walked for more than 10 minutes at get off work (note that commuting time is not included)? (XX days/week) [0 work-related walking (skip to Part 2: Daily Transportation) )]	7、How long do you spend walking each day at work? (Example: XX minutes/day)	8、In the past 7 days, how many days have you traveled by car? (Example: XX days/week) [Going out without a car (skip to question 10)]	9、How long does it take to travel every day? (Example: XX minutes/day)	10、In the past 7 days, how many days did you go out on a bicycle for more than 10 minutes? (Example: XX days/week) [Go out without a bicycle (skip to question 12)]	11、How long does it take to ride a bike every day? (Example: XX minutes/day)	12、In the past 7 days, how many days have you been out walking for more than 10 minutes? (Example: XX days/week) [No walking out (skip to Part 3: Daily life)]	13、How long does it take to walk every day? (Example: XX minutes/day)	14、In the past 7 days, how many days have you participated in heavy physical housework (such as carrying heavy objects, chopping wood, sweeping snow, mopping floors, etc.), and the duration was more than 10 minutes? (Example: XX days/week) [0 work Heavy physical labor in addition (skip to question 16)]	15、How long do you spend doing heavy housework every day? (Example: XX minutes/day)	16、In the past 7 days, how many days have you participated in moderate physical housework (such as carrying small items, sweeping the floor, cleaning windows, tidying the room, cooking, washing clothes, etc.) for more than 10 minutes? (Example: XX day/week) [0 Moderate physical labor after work (skip to Part IV: Exercise and Recreation)]	17、How long do you spend doing moderate physical housework each day? (Example: XX minutes/day)	18、In the past 7 days, how many days did you go out for a walk, and the duration was more than 10 minutes? (Not including the walking time you have described) (Example: XX days/week) [Not going out for a walk (skip to question 20)]	19、How much time do you spend walking every day? (Example: XX minutes/day)	20、In the past 7 days, how many days have you participated in physical activity of heavy physical activity (such as aerobics, running, fast cycling, swimming, football and basketball, etc.) for more than 10 minutes? (Does not include you Walking time described) (Example: XX days/week) [0 heavy physical activity physical activity (skip to question 22)]	21、How long do you spend each day doing heavy physical activity physical activity? (Example: XX minutes/day)	22、In the past 7 days, how many days have you participated in physical activity of moderate physical activity (such as fast walking, ballroom dancing, bowling, table tennis, badminton, etc.) for more than 10 minutes? (Example: XX days/ Weeks) [0 Moderate Physical Activity Physical Activity (skip to Part 5: Sedentary Time)]	23、How much time each day is moderate physical activity physical activity? (Example: XX minutes/day)					1、I will do everything in my power to help others when they are there	2、I feel great when I can comfort someone who is in a bad mood	3、When someone asks me for help, I rarely say no	4、I'm more willing to help others when people are watching	5、I tend to help people who are really in trouble and need help urgently	6、I prefer to help others in many public situations	7、When someone asks me for help, I don't hesitate to help them	8、I prefer to donate anonymously	9、I tend to help those who are seriously injured or ill	10、I don't donate money to benefit from it	11、When someone asks me to help them, I quickly drop what I'm doing to help them	12、I tend to help those in need without naming names	13、I tend to help others, especially when they're emotional	14、I will do my best to help others when someone is watching	15、When others are hungry and cold, I will naturally serve them	16、Most of the time, I help others anonymously	17、I volunteer my time and energy, not to get more in return
5	1	4097	5	26	20	130	5	20	7	60	7	60	4	10	0	0	7	10	0	0	0	0	0	0	0	0	0	0	300	480	480	540	5	4	4	4	4	4	4	4	4	4	4	4	4	4	4	4	4
7	0	2916	3	13	60	70	0	0	0	0	0	0	0	0	0	0	7	60	0	0	3	10	0	0	3	60	0	0	180	240	540	720	3	3	3	2	3	3	3	2	3	3	3	3	3	3	3	3	3
10	1	4438	1	17	30	190	0	0	0	0	0	0	0	0	0	0	7	150	0	0	1	0	7	30	1	30	1	10	200	300	540	600	4	5	4	3	4	4	4	4	4	4	3	4	3	3	4	4	4
12	1	6267	5	24	60	185	0	0	0	0	0	0	7	30	0	0	7	120	0	0	7	5	5	60	5	60	0	0	480	480	420	480	4	5	5	4	4	4	5	2	4	4	4	3	4	4	4	4	2
14	1	5535	5	34	90	240	0	0	0	0	7	60	1	0	0	0	7	60	0	60	7	30	7	30	5	30	1	60	900	180	300	540	3	4	4	3	4	3	4	3	4	4	4	3	4	3	4	3	4
23	0	5789	7	35	40	150	0	0	0	0	0	0	0	0	0	0	7	60	0	0	7	30	7	30	7	40	7	30	300	200	480	600	4	4	4	4	4	4	4	4	4	4	4	4	4	4	4	4	4
34	1	3231	0	11	0	195	0	0	0	0	0	0	0	0	0	0	7	120	0	0	2	60	2	15	0	0	0	0	600	900	360	600	4	5	5	2	5	5	4	2	3	5	4	3	4	3	4	3	3
42	0	3396	6	23	70	185	3	10	5	40	5	70	1	20	0	0	2	20	1	20	1	20	2	15	2	40	2	20	0	0	420	800	5	5	4	5	5	5	4	3	4	4	4	4	4	4	5	4	5
45	0	2516	7	24	10	100	0	0	0	0	6	40	0	0	0	0	7	40	0	0	4	20	0	0	7	10	0	0	480	480	420	450	4	4	4	3	4	3	3	3	3	4	3	4	4	3	3	3	4
56	1	1665	3	11	10	120	0	0	0	0	0	0	1	30	0	0	0	0	3	10	7	60	0	0	0	0	1	60	120	180	30	120	3	2	4	4	5	3	3	4	4	4	3	4	2	3	3	3	4
57	1	2439	3	20	40	65	0	0	0	0	0	0	0	0	6	30	1	10	0	0	3	15	7	10	3	40	0	0	360	0	480	480	4	4	4	4	5	4	3	4	5	5	4	4	4	4	5	5	4
75	1	2296	5	29	35	85	0	0	0	0	0	0	0	0	0	0	7	30	1	20	3	20	7	30	4	15	7	5	360	300	480	480	4	4	5	3	5	3	4	4	4	5	3	3	4	4	3	4	4
80	1	3102	0	15	0	140	0	0	0	0	0	0	0	0	0	0	7	120	0	0	3	0	5	20	0	0	0	0	300	500	360	720	4	4	5	3	5	4	4	5	4	5	4	4	4	4	4	4	4
89	1	4158	0	7	0	180	0	0	0	0	7	180	0	0	0	0	0	0	0	0	0	0	0	0	0	0	0	0	420	180	420	420	4	4	4	4	4	4	4	4	4	4	4	4	4	4	4	4	4
91	1	1960.5	6	22	30	80	0	0	0	0	0	0	0	0	0	0	0	0	3	15	7	20	7	30	3	15	2	30	400	350	380	600	5	5	5	2	5	4	5	5	5	5	4	5	4	4	5	5	5
94	1	1893	7	15	20	50	7	20	1	20	7	30	0	0	0	0	0	0	0	0	0	0	0	0	0	0	0	0	300	480	420	480	5	5	4	2	5	4	4	5	2	4	4	4	4	4	4	5	4
97	1	4996	7	21	130	180	3	120	3	30	7	60	1	30	0	0	1	30	1	10	1	10	1	20	3	0	1	30	180	60	360	300	4	5	5	4	5	4	4	5	4	4	4	4	3	4	4	3	4
109	0	2490	8	17	45	160	7	10	1	10	7	70	0	0	0	0	0	70	0	5	0	0	1	10	1	30	0	0	0	0	0	0	3	4	4	3	4	3	3	4	4	4	3	3	3	3	2	3	2
110	0	1753	3	18	20	90	0	0	0	0	0	0	1	90	0	0	7	30	0	0	7	20	0	0	3	20	1	40	300	400	480	500	3	4	4	3	4	3	4	4	3	4	4	4	4	4	4	4	4
115	1	5973	0	47	0	100	0	0	0	0	40	40	1	40	0	0	7	30	0	0	0	0	0	30	0	0	0	0	0	0	无	0	5	5	5	3	5	3	5	5	3	5	5	5	2	5	5	5	5
120	0	2378	3	19	55	90	0	0	0	0	0	0	1	30	0	0	7	60	2	10	2	10	7	20	1	45	0	0	360	400	420	600	5	5	5	4	5	4	5	5	5	5	4	4	4	4	5	4	5
121	1	1773	3	14	30	80	0	0	0	0	0	0	0	0	0	0	5	30	0	0	0	0	3	20	3	30	3	30	10	10	10	600	4	4	4	3	4	4	4	4	4	4	4	4	4	4	4	4	4
122	0	3789.5	12	35	45	105	7	20	5	15	7	30	0	0	0	0	7	15	0	0	0	10	4	25	5	25	0	10	400	600	450	600	3	4	4	3	4	4	4	3	4	4	4	4	4	3	3	3	4
124	1	3141	3	31	30	189	3	10	3	39	7	50	0	0	1	0	2	60	0	0	7	20	7	20	0	20	1	0	240	240	360	360	4	4	4	4	4	3	3	3	3	4	3	4	3	3	4	3	3
128	0	5199	5	25	60	120	0	0	6	30	0	0	0	0	0	0	7	60	0	0	0	0	7	30	5	60	0	0	0	0	420	600	4	3	3	3	3	3	4	4	3	3	3	3	3	3	3	3	3
130	0	5705	7	28	30	170	7	30	7	20	7	120	1	30	0	0	7	30	0	0	0	0	0	0	0	0	0	0	180	208	420	420	4	5	5	3	5	4	5	5	5	5	5	5	5	5	5	5	5
135	1	2660	7	24	30	125	0	0	0	0	0	0	0	0	0	0	6	60	2	15	3	10	6	15	5	15	2	40	120	45	420	480	4	4	5	4	4	3	4	5	4	5	4	4	4	4	4	4	4
143	1	2897	4	19	60	160	0	0	0	0	0	0	2	120	0	0	7	60	3	30	3	20	4	30	1	30	1	50	200	120	480	600	4	3	4	3	5	4	4	4	4	4	4	4	4	4	4	4	3
144	0	3759	7	28	20	110	0	0	0	0	0	0	0	0	0	0	7	60	0	0	0	0	7	30	7	20	7	20	360	300	420	540	4	3	4	4	5	3	2	3	4	3	3	3	3	3	3	3	3
148	0	3101	2	18	20	140	0	0	0	0	0	0	1	30	0	0	7	90	0	0	0	0	7	20	2	20	2	30	150	300	480	480	2	2	4	2	4	2	2	4	4	4	4	4	2	4	4	4	4
153	1	1935	3	13	15	150	0	0	0	0	0	0	2	20	0	0	7	50	0	0	2	10	0	0	3	15	1	90	180	300	450	480	4	5	5	3	4	4	5	5	4	5	4	4	3	3	4	4	5
154	1	2478	5	16	15	170	0	0	0	0	0	0	3	35	0	0	3	120	0	0	5	30	0	0	5	15	3	20	300	240	450	510	3	4	2	2	5	2	3	3	5	4	3	3	4	3	4	3	4
155	0	1540	4	12	20	140	0	0	0	0	0	0	0	0	0	0	0	0	0	0	7	20	0	0	4	20	1	120	300	500	360	480	3	3	3	3	4	3	3	4	3	4	3	4	3	3	3	4	4
170	0	6960	6	16	260	180	3	200	0	50	6	0	0	0	4	30	0	25	0	0	0	0	0	25	3	60	0	50	300	150	300	500	1	3	3	3	3	4	3	3	2	3	2	3	2	1	3	4	2
173	1	2732.5	4	29	16	159	0	0	0	10	10	29	2	20	2	10	7	20	1	1	1	10	2	30	3	15	3	50	60	60	420	420	4	4	4	4	4	4	4	4	4	4	4	4	4	4	4	4	4
176	1	1506	3	15	15	65	0	0	0	0	0	0	1	30	0	0	7	40	0	0	2	13	0	0	3	15	3	12	360	400	360	480	4	5	5	3	5	4	5	5	5	5	5	5	5	5	5	5	5
177	0	11172	7	21	100	220	0	0	0	0	0	0	0	0	0	0	0	0	0	0	0	0	7	120	7	100	7	100	360	360	390	540	4	4	4	3	3	4	4	5	3	5	4	4	4	4	4	4	4
182	1	4332	0	17	10	215	0	10	0	0	0	0	0	0	0	0	7	150	0	0	3	45	7	20	0	0	0	0	600	600	300	300	4	2	3	3	3	3	3	2	3	3	3	3	3	3	3	3	3
184	0	3413	7	18	40	180	0	0	0	0	0	0	0	0	0	0	0	120	0	0	0	0	7	30	7	40	4	30	360	450	420	420	4	5	5	4	5	4	4	5	4	5	4	5	4	4	5	5	4
186	1	3112	7	28	70	170	2	30	2	20	4	30	2	20	2	20	7	30	3	10	2	10	2	30	2	30	2	30	360	360	420	420	5	3	5	2	4	3	5	5	5	5	4	4	3	3	5	4	4
200	1	3849	2	18	30	210	0	0	0	0	0	0	0	0	0	0	6	120	0	0	2	30	7	30	2	30	1	30	360	180	600	600	4	3	4	3	4	3	4	3	4	4	3	3	3	4	4	3	4
204	0	2820	5	16	120	240	1	10	1	10	1	30	0	0	2	30	1	30	3	20	0	10	4	10	1	90	2	120	90	90	180	210	4	5	5	4	5	5	4	4	5	4	4	4	4	4	4	4	4
209	1	3309	7	30	10	185	7	10	2	5	1	60	1	5	0	0	6	60	0	0	7	30	7	30	0	0	0	0	7	360	480	600	5	5	5	5	5	5	5	5	5	5	5	5	5	5	5	5	5
215	0	17463	11	33	270	360	7	120	7	120	7	120	1	60	0	0	0	0	1	30	1	60	7	60	3	120	0	0	1200	720	420	1200	4	5	5	3	4	4	4	4	4	5	4	4	5	3	4	4	5
222	0	1818.5	3	28	0	115	0	0	5	30	5	50	0	0	0	0	5	10	0	0	5	0	3	15	3	0	2	10	150	200	480	540	4	4	4	3	4	4	4	4	4	4	4	4	3	4	5	4	4
230	0	3444	7	21	30	70	0	0	0	0	0	0	0	0	0	0	0	0	0	0	0	0	7	40	7	30	7	30	60	60	360	600	5	4	5	5	5	5	5	5	5	5	5	5	5	5	5	5	5
233	1	1725	3	14	30	70	0	0	0	0	0	0	0	0	1	10	5	30	0	0	5	30	0	0	3	30	0	0	420	360	480	480	4	5	4	4	4	4	4	4	4	4	4	3	4	4	4	4	4
241	0	4485	2	18	60	160	0	0	0	0	0	0	0	0	0	0	7	120	0	0	2	10	7	30	2	60	0	0	180	120	420	600	4	4	4	1	3	2	3	5	3	4	3	4	4	3	3	4	3
253	0	2202	7	22	20	120	0	0	0	0	0	0	0	0	0	0	0	60	0	0	1	20	7	20	7	20	7	20	100	360	360	480	3	5	5	5	5	5	5	5	5	5	5	5	5	5	5	5	5
256	0	4479	8	27	50	260	0	0	0	0	0	0	1	10	1	20	7	70	3	20	3	30	7	20	5	30	1	120	360	240	480	500	4	5	5	4	4	5	2	3	4	5	4	4	4	4	4	4	5
258	0	1946	5	20	10	100	0	0	0	0	0	0	0	0	0	0	7	40	0	0	0	0	7	20	5	10	1	40	160	360	720	800	4	5	4	5	5	3	4	3	4	5	2	3	4	4	3	3	5
259	0	3351	3	18	60	130	0	0	0	0	0	0	1	40	0	0	7	60	1	20	1	20	7	50	2	40	0	0	720	720	300	300	5	5	5	5	5	5	5	5	5	5	5	5	5	4	5	5	5
260	0	8855	16	55	70	230	7	30	7	30	7	60	0	0	0	0	7	60	2	10	4	20	7	30	7	30	7	30	300	160	209	600	4	4	4	4	4	4	3	4	4	5	3	4	3	4	4	3	4
261	0	1537.6	3	12	40	82	0	0	0	0	0	0	0	0	0	0	6	12	0	0	2	30	0	0	3	40	1	40	420	360	360	420	4	4	4	1	3	3	3	2	2	2	2	1	1	1	4	2	2
263	0	5638	1	12	0	400	0	0	0	0	0	0	0	0	0	0	0	0	0	0	3	120	7	180	1	0	1	100	300	120	420	720	4	4	5	3	5	4	4	2	4	4	4	3	3	5	3	4	4
265	0	2772	4	11	0	140	0	0	0	0	0	0	0	0	0	0	7	120	0	0	0	0	0	0	4	0	0	20	0	600	480	480	4	3	4	2	4	2	4	3	3	5	4	4	3	3	4	4	4
267	0	5980	1	16	120	300	0	0	0	0	0	0	6	40	0	0	7	180	0	0	0	0	7	20	1	120	1	100	300	800	300	1200	4	3	3	4	5	4	2	4	4	4	3	4	4	4	4	4	4
269	1	3192	16	38	30	90	7	15	3	10	7	40	1	45	0	0	7	30	7	10	5	10	0	0	2	5	0	0	360	360	360	420	3	2	3	3	5	4	3	3	5	2	2	3	3	3	5	3	3
271	1	3503	0	40	0	160	0	0	7	5	7	30	0	0	0	0	7	30	0	0	7	15	7	20	0	0	5	60	600	480	360	540	3	2	4	1	3	2	2	2	2	3	2	4	3	2	4	3	3
272	1	3165	9	25	80	125	7	20	5	10	5	50	0	0	0	0	0	50	0	0	5	0	0	0	2	60	1	15	180	360	360	540	4	4	3	3	5	3	2	4	4	5	3	4	3	3	4	4	4
277	1	5441.5	7	48	30	220	5	5	15	25	7	60	1	40	1	30	7	60	1	15	1	15	7	20	1	10	3	10	960	860	360	520	3	4	4	3	5	5	3	2	4	4	5	3	4	4	3	3	4
280	0	2158	5	16	90	119	0	10	0	10	0	0	2	10	1	10	2	40	3	20	2	29	5	20	2	60	1	10	300	200	480	540	4	5	4	5	5	5	4	4	4	4	4	4	4	4	4	4	4
281	0	5150	15	46	40	225	5	0	5	5	5	120	2	10	5	20	5	20	5	20	1	20	5	20	5	20	5	20	300	20	360	480	4	3	3	3	3	3	3	3	3	3	3	3	3	4	4	3	3
287	0	3468	2	16	20	250	0	0	3	80	3	60	0	0	0	0	3	60	0	0	0	0	0	0	2	20	5	50	360	480	480	540	3	3	3	3	3	3	3	3	3	3	3	3	3	3	3	3	3
290	0	2832	4	11	120	120	1	60	0	0	0	0	0	0	0	0	0	30	0	0	2	10	2	20	3	60	3	60	300	180	600	720	5	5	5	5	5	5	5	5	5	5	5	5	5	5	5	5	5
292	1	4907	16	46	87	150	7	7	7	30	7	20	0	0	0	0	7	30	7	20	7	30	0	20	2	60	2	20	60	60	360	360	5	5	5	2	5	3	2	4	3	5	4	4	4	2	3	4	5
298	0	3197	5	19	20	245	0	0	0	0	0	0	2	10	2	60	5	20	0	0	2	15	3	30	5	20	2	120	300	600	360	720	4	4	4	4	4	4	4	4	4	4	3	3	3	3	4	4	4
305	0	7695	4	13	180	120	4	180	4	90	5	30	0	0	0	0	0	0	0	0	0	0	0	0	0	0	0	0	180	720	240	480	4	5	5	2	5	3	4	3	5	5	4	5	5	5	4	4	4
308	1	3644	6	22	80	290	2	30	2	30	2	30	2	30	2	30	3	60	2	30	3	30	2	20	2	20	2	90	0	0	360	540	5	5	5	4	5	5	3	5	4	4	3	4	3	3	3	3	3
311	0	1599.5	5	12	20	105	0	0	3	20	0	0	1	20	0	0	0	0	0	0	1	10	1	15	5	20	2	60	500	300	480	600	4	4	5	2	4	3	4	3	3	4	4	4	3	3	2	3	4
313	1	2739	4	31	20	140	0	0	0	0	7	30	1	0	0	0	7	40	0	20	6	15	6	40	4	0	1	15	240	1040	420	600	3	4	5	3	3	3	5	5	3	3	3	3	5	5	3	3	3
317	0	17928	14	58	120	490	0	0	7	120	7	60	3	40	2	10	7	60	7	60	7	60	7	60	7	60	7	120	240	120	360	600	4	4	4	4	5	4	4	5	5	5	4	5	4	4	4	5	5
322	0	2156	7	21	20	60	0	0	0	0	0	0	0	0	0	0	7	30	7	20	0	0	7	30	0	0	0	0	0	0	480	480	3	4	4	3	4	3	4	5	3	4	3	4	4	4	4	4	4
332	1	3081	9	41	20	120	7	10	7	10	7	30	2	15	0	0	5	30	0	0	4	10	7	30	2	10	2	10	100	100	2400	480	4	5	4	3	4	4	4	3	4	3	4	4	4	4	4	4	4
333	1	4798	2	11	20	290	0	0	0	0	0	0	4	40	0	0	7	180	2	20	1	20	0	0	0	0	1	90	420	120	420	600	4	5	4	3	5	2	3	2	4	4	4	3	3	3	4	3	3
334	0	1737	3	8	60	35	0	0	0	0	0	0	0	0	0	0	2	15	0	0	0	0	3	20	3	60	0	0	200	60	420	500	5	5	4	5	5	5	4	4	4	4	4	4	5	5	5	3	2
336	0	2634	7	24	25	125	0	0	0	0	2	15	0	0	1	30	7	50	2	5	5	15	0	0	5	20	2	15	300	300	420	480	4	5	4	3	4	3	3	4	4	4	3	4	4	3	4	3	4
341	0	7623	0	14	0	330	0	0	0	0	7	130	0	0	0	0	7	200	0	0	0	0	0	0	0	0	0	0	0	0	600	700	5	5	5	5	5	5	3	3	3	3	3	3	3	3	3	3	3
350	0	2232	3	13	60	40	0	0	0	0	0	0	0	0	0	0	7	30	0	0	0	0	3	10	3	60	0	0	600	600	480	600	1	1	1	1	3	1	1	1	1	1	1	1	5	5	1	1	1
357	0	1650	7	16	18	50	0	0	0	0	0	0	1	40	0	0	0	0	0	0	2	30	7	20	7	18	0	0	600	600	420	420	5	5	5	4	4	4	4	4	4	4	3	4	4	4	3	4	4
361	0	3942	1	15	120	130	0	0	0	0	0	0	1	40	0	0	7	120	0	0	7	10	0	0	1	120	0	0	0	0	480	540	2	4	4	2	4	2	4	3	3	4	4	3	4	2	4	4	4
366	1	6202.5	14	51	60	170	7	30	7	60	7	30	0	0	0	0	7	30	2	15	7	5	7	15	5	15	2	30	120	300	480	600	3	3	4	2	4	2	3	4	3	3	3	4	3	2	3	4	3
379	1	5901	21	64	60	110	7	40	7	30	7	40	2	10	1	0	7	10	7	10	7	10	7	10	7	10	7	10	10	7	420	420	5	5	5	5	5	5	5	5	5	5	5	5	5	5	5	5	5
380	0	12265	11	47	35	630	5	5	5	5	7	200	0	0	5	5	5	120	1	10	7	20	5	200	5	20	2	80	300	50	50	50	5	5	5	5	5	5	5	5	5	5	5	5	5	5	5	5	5
385	1	3102	4	18	125	200	0	0	0	0	0	0	2	0	0	0	7	60	3	5	3	5	3	15	1	120	1	120	600	360	360	540	5	5	5	4	5	4	4	4	4	5	4	5	4	5	4	5	5
391	1	3156	2	8	100	220	0	0	0	0	0	0	0	0	0	0	0	0	0	0	2	60	2	60	2	100	2	100	360	300	420	540	4	3	4	4	5	5	4	3	3	5	4	4	5	3	5	4	5
393	1	3330	0	10	5	270	0	0	0	0	0	0	0	0	0	0	7	120	0	05	0	30	2	30	0	0	1	90	320	200	400	480	4	4	4	4	5	4	4	3	4	4	4	3	4	3	4	4	4
404	1	2516	7	19	10	130	0	0	0	0	0	0	1	0	0	0	7	60	0	0	3	10	0	0	7	10	2	60	12	10	360	480	3	5	5	3	5	3	4	4	5	4	4	3	5	3	3	3	4
406	1	2241	3	19	25	205	0	0	0	0	0	0	1	25	1	15	2	60	3	25	7	30	5	25	0	0	1	75	480	120	360	420	4	5	5	3	5	2	4	3	4	4	5	4	5	5	5	4	5
416	1	3649.5	3	22	0	165	0	0	0	0	0	0	0	0	0	0	7	120	0	0	7	30	5	15	3	0	0	0	600	360	600	600	5	5	4	3	5	5	5	5	5	5	5	5	5	5	5	5	5
420	1	1513.5	7	17	12	45	7	12	0	0	3	15	0	0	0	0	7	30	0	0	0	0	0	0	0	0	0	0	300	200	500	40	4	4	4	4	4	4	4	4	4	5	4	4	4	4	4	4	4
421	1	2543.5	4	30	70	125	2	15	4	30	6	25	2	30	0	0	1	20	1	10	4	20	5	15	1	45	6	15	120	200	40	600	4	4	4	3	4	3	4	3	3	4	2	3	2	3	3	3	3
425	0	11262	13	42	130	410	5	50	5	50	5	120	1	15	0	0	4	60	5	60	5	20	5	40	3	20	5	120	360	30	480	480	5	5	5	5	5	5	5	5	5	5	5	5	5	5	5	5	5
429	0	1599	4	13	17	62	0	0	0	0	0	0	0	0	0	0	7	60	2	15	0	0	0	0	2	2	2	2	480	600	360	480	3	3	3	3	3	3	3	3	3	3	3	3	3	3	3	3	3
431	0	6166.7	14	52	70	234	0	30	5	60	7	30	4	6	7	7	7	7	6	20	6	40	2	30	8	20	4	60	7	60	60	360	5	4	3	3	4	4	4	1	4	2	1	2	2	2	3	3	3
438	0	4272	0	22	60	240	0	60	0	0	7	60	0	0	0	0	7	60	0	0	7	60	0	0	0	0	1	60	720	720	360	360	5	5	5	5	5	5	5	5	5	5	5	5	5	5	5	5	5
441	1	4932	7	23	30	180	0	0	0	0	0	0	0	0	0	0	7	60	0	0	0	0	7	60	7	30	2	60	240	240	420	420	4	4	3	3	4	4	3	4	4	4	4	4	4	4	4	4	4
444	1	1884	6	15	50	70	0	0	0	0	0	0	1	30	0	0	0	0	0	30	2	0	7	40	6	20	0	30	600	600	300	500	3	4	4	3	4	3	4	3	3	4	3	3	4	3	4	3	3
452	0	3712	4	14	20	180	0	0	0	0	0	0	0	0	0	0	7	120	0	0	2	30	0	0	4	20	1	30	120	240	360	600	4	4	5	5	5	5	4	4	4	5	5	5	5	5	4	4	5
456	1	1882	9	23	17	167	7	7	2	2	7	30	1	10	1	5	2	30	0	0	0	0	1	10	2	10	1	90	300	600	600	600	3	5	3	3	3	3	3	3	3	3	3	3	3	4	4	4	4
464	1	3388	2	18	20	180	0	0	6	60	6	60	0	0	2	30	0	0	2	20	2	30	0	0	0	0	0	0	1000	1020	360	480	4	4	3	3	4	4	4	3	3	3	2	4	4	3	4	5	5
469	1	3116	3	17	55	130	0	0	0	0	0	0	1	10	0	0	0	0	2	10	2	10	7	60	1	45	5	60	300	300	15	360	5	5	5	5	5	5	5	3	4	4	5	5	5	5	5	5	5
473	0	3546	3	10	90	60	0	0	0	0	0	0	0	0	0	0	7	60	0	0	0	0	0	0	3	90	0	0	500	600	420	600	3	3	4	3	4	3	3	3	3	3	4	3	3	3	3	3	3
475	1	4932.5	9	39	45	155	0	0	0	0	7	25	5	0	7	60	7	25	7	5	7	5	0	0	2	40	2	40	360	180	400	500	4	4	4	3	4	4	4	3	3	3	4	4	4	3	3	3	2
476	1	1519	5	20	20	70	0	0	0	0	0	0	0	0	0	0	7	30	2	10	0	10	6	20	3	10	2	10	480	420	480	660	3	4	4	3	4	3	2	4	3	5	3	3	3	3	3	4	4
478	1	2826	3	18	90	60	0	0	0	0	0	0	1	0	0	0	7	30	1	0	1	0	7	30	2	90	0	0	900	720	420	510	5	5	3	3	5	5	5	5	5	5	3	5	4	3	5	5	5
482	1	1512	4	14	30	30	0	0	0	0	0	0	0	0	0	0	7	20	0	0	3	10	0	0	4	30	0	0	40	0	600	600	4	4	4	3	4	3	4	4	4	4	4	4	3	3	4	4	4
485	1	1989	4	22	49	117	2	10	2	10	5	20	0	0	1	8	5	10	0	0	3	30	0	0	2	39	2	39	420	420	420	420	4	4	4	3	4	4	4	4	3	4	4	4	4	3	3	3	4
489	0	2919	6	14	45	50	0	0	0	0	0	0	0	0	0	0	7	30	0	0	0	0	1	20	6	45	0	0	690	600	480	540	4	5	5	3	4	3	2	3	3	4	4	3	4	3	4	3	4
496	1	7560	0	7	0	480	0	0	0	0	0	0	0	0	7	180	0	300	0	0	0	0	0	0	0	0	0	0	600	9	480	540	5	5	5	5	5	5	5	3	4	4	4	4	4	4	4	4	4
497	0	1504	5	17	20	85	0	0	0	0	6	30	0	0	0	0	0	30	5	20	6	20	0	5	0	0	0	0	400	720	380	540	4	4	4	2	5	3	4	5	4	5	3	4	3	2	4	4	4
500	1	2710.5	4	19	120	75	2	0	0	0	7	15	0	0	0	0	2	15	0	0	5	15	0	0	2	120	1	30	960	960	420	420	4	5	5	4	5	4	5	4	4	5	5	4	4	4	5	4	5
502	1	4825	1	25	90	250	1	90	0	0	7	60	0	0	2	30	7	30	0	0	0	0	7	60	0	0	1	70	360	420	420	600	3	3	4	3	3	4	4	3	3	5	4	3	3	3	3	3	4
504	1	1626	9	26	0	110	0	0	0	0	0	0	2	10	0	0	7	50	9	0	2	20	7	10	0	0	1	30	300	300	480	540	4	4	4	1	4	2	3	4	4	4	2	4	4	2	4	4	2
507	0	5738	7	31	10	230	0	0	0	0	0	0	0	0	0	0	7	90	0	0	3	20	7	90	7	10	7	30	120	150	480	540	4	5	4	4	5	4	4	4	5	5	4	4	4	4	4	4	4
512	1	3729	3	31	20	140	0	0	0	0	0	0	0	0	0	0	7	60	1	0	7	10	7	30	2	20	7	40	720	720	420	480	4	2	4	2	5	4	3	5	2	3	2	3	3	4	4	4	3
513	0	3545.5	7	21	20	105	0	0	0	0	0	0	0	0	0	0	7	90	0	0	0	0	7	15	7	20	0	0	120	120	480	420	5	5	5	5	5	5	4	2	5	5	2	5	4	5	1	5	4
520	1	4479	1	14	60	260	0	0	0	0	0	0	0	0	7	60	1	30	0	0	3	20	0	0	1	60	2	150	720	720	420	420	5	4	5	2	5	5	4	5	5	5	4	3	3	4	5	5	5
523	0	3732	0	16	0	240	0	0	0	0	0	0	0	0	0	0	7	60	0	0	0	0	7	60	0	0	2	120	0	300	420	420	4	5	5	4	5	3	4	5	5	5	4	4	5	4	4	5	5
530	1	5733	7	21	60	90	0	0	0	0	0	0	0	0	0	0	0	0	0	0	0	0	7	30	7	60	7	60	240	240	480	480	3	3	4	4	5	3	4	4	5	4	3	4	3	3	3	4	3
532	1	10220	0	15	10	490	0	0	7	200	7	200	0	30	0	30	0	30	0	10	0	0	0	30	0	0	1	0	60	60	240	240	4	4	4	4	4	4	4	4	4	4	4	4	4	4	4	4	4
2	1	660	0	10	0	60	0	0	0	0	4	20	3	20	0	0	3	20	0	0	0	0	3	20	0	0	0	0	0	1000	360	360	4	4	4	4	4	4	4	4	4	4	4	4	4	4	4	4	4
3	1	315	1	9	0	55	0	0	0	0	0	0	0	0	0	0	0	40	0	0	7	15	0	0	1	0	1	0	600	60	360	360	3	3	3	3	3	3	3	4	3	4	3	3	3	3	3	3	3
4	1	1197	0	15	0	95	0	0	0	0	0	0	0	0	0	0	6	15	0	0	7	20	0	0	0	0	2	60	360	360	420	540	4	4	4	4	4	4	4	4	4	4	4	4	4	4	4	4	4
6	1	1090.5	0	17	0	55	0	0	0	0	7	30	0	0	0	0	0	0	0	0	5	10	5	15	0	0	0	0	0	0	420	480	4	4	4	4	4	4	4	3	4	4	4	4	4	4	4	4	4
13	1	1374.6	16	40	16	85	5	5	2	20	0	20	1	29	1	0	3	30	5	6	7	6	7	6	6	5	4	3	33	55	50	55	4	3	4	1	4	3	4	4	4	4	4	4	4	4	4	3	3
15	1	1499	0	18	0	100	0	0	0	0	0	0	0	0	0	0	7	30	0	0	7	20	2	10	0	0	2	40	300	120	480	360	3	3	3	3	3	3	3	3	3	3	3	3	3	3	3	3	3
16	1	585	0	7	0	45	0	0	0	0	0	0	1	30	0	0	5	30	0	0	2	15	0	0	0	0	0	0	400	240	420	720	4	5	5	3	5	3	4	2	3	5	3	2	4	2	2	2	4
17	1	611	2	11	10	65	0	0	0	0	0	0	1	60	0	0	1	20	2	10	7	15	0	0	0	0	1	30	360	300	480	600	4	5	4	3	5	5	3	3	5	5	3	4	3	4	5	4	4
18	1	2399	2	16	20	90	0	0	0	0	7	30	1	60	0	0	7	60	0	0	0	0	0	0	2	20	0	0	360	120	420	720	4	4	4	3	5	4	3	4	4	5	3	4	4	4	4	4	4
19	1	924	0	7	0	40	0	0	0	0	0	0	0	0	0	0	7	40	0	0	0	0	0	0	0	0	0	0	360	300	360	420	4	3	4	3	5	4	3	4	3	5	4	4	4	3	4	4	4
20	0	283	0	5	0	45	0	0	2	20	0	0	1	15	0	0	1	10	0	0	2	15	0	0	0	0	0	0	0	0	480	540	4	4	4	3	4	4	4	4	3	4	4	4	4	4	4	4	4
21	1	1480	0	9	0	140	0	0	0	0	0	0	4	30	0	0	4	60	0	0	0	0	4	40	0	0	1	40	60	40	400	480	5	5	5	5	5	5	5	5	5	2	2	3	2	5	4	4	3
22	1	1726	0	15	0	190	0	0	7	20	0	0	2	30	0	0	2	50	0	0	2	20	2	60	0	0	2	40	300	120	420	480	4	5	5	3	5	3	3	5	4	5	5	5	5	3	3	4	5
26	0	477	0	6	0	50	0	0	0	0	0	0	0	0	0	0	0	0	0	0	3	20	3	30	0	0	0	0	240	180	540	540	4	4	3	3	4	3	4	3	4	4	3	3	4	4	4	4	4
27	1	1626	0	15	0	240	0	0	0	0	0	0	0	0	0	0	0	120	0	0	7	0	7	60	0	0	1	60	1000	800	40	500	4	4	4	3	3	3	4	4	3	5	3	5	5	5	4	5	4
29	1	590	3	10	10	35	0	0	0	0	0	0	0	0	0	0	4	20	0	0	0	0	2	10	3	10	1	5	120	120	480	600	4	4	4	4	4	4	4	2	4	4	4	4	4	4	4	4	4
30	1	497	1	5	10	60	0	0	0	0	0	0	3	45	0	0	3	30	0	0	0	0	0	0	1	10	1	30	900	540	420	600	4	4	4	3	3	4	3	3	3	4	3	3	4	3	4	3	4
31	0	990	1	9	0	60	0	0	0	0	0	0	0	0	0	0	5	60	1	0	3	0	0	0	0	0	0	0	720	720	360	360	4	4	4	4	4	4	3	4	4	3	3	4	4	4	4	4	3
32	1	772	0	13	0	70	0	0	0	0	0	0	0	0	0	0	7	20	0	0	5	10	0	0	0	0	1	40	100	60	420	600	3	3	3	3	4	3	3	4	3	3	3	3	3	3	3	3	3
33	0	693	0	7	0	30	0	0	0	0	7	30	0	0	0	0	0	0	0	0	0	0	0	0	0	0	0	0	0	0	0	0	5	5	5	5	5	5	5	5	5	5	5	4	4	4	4	4	4
35	0	1680	0	5	0	160	0	0	0	0	0	0	1	15	0	0	0	0	0	0	2	40	0	0	0	0	3	120	240	200	480	480	4	4	5	4	4	4	3	4	4	4	3	4	4	4	3	4	4
36	1	396	2	6	0	30	0	0	0	0	0	0	0	0	0	0	4	30	0	0	0	0	0	0	2	0	0	0	240	240	360	360	5	5	4	5	5	5	5	5	5	5	5	5	5	5	5	5	5
37	1	900	1	7	0	150	0	0	0	0	0	0	2	10	1	20	1	50	0	0	0	0	3	50	1	0	1	30	240	420	420	490	5	5	5	3	5	4	5	5	5	5	3	4	4	4	4	4	5
39	0	693	0	7	0	30	0	0	0	0	0	0	0	0	0	0	7	30	0	0	0	0	0	0	0	0	0	0	300	5	420	480	5	5	5	4	5	4	5	5	3	5	5	5	5	5	5	5	5
43	1	645	0	7	0	130	0	0	0	0	0	0	1	60	0	0	1	30	0	0	4	20	1	20	0	0	1	60	480	600	360	480	3	3	3	3	3	3	3	3	3	3	3	3	3	3	3	3	3
46	1	1792	0	22	0	80	0	0	5	20	7	20	1	5	5	20	5	20	0	0	0	0	0	0	0	0	0	0	120	120	480	480	5	3	5	5	5	5	5	5	5	5	5	5	5	5	5	5	5
47	1	1492.8	4	12	30	34	0	0	0	0	0	0	0	0	0	0	0	0	0	0	0	0	4	4	4	30	4	30	300	300	180	180	5	5	5	5	5	5	5	5	5	5	5	5	5	5	5	5	5
49	1	1454	1	14	5	85	0	0	0	0	0	0	2	25	0	0	7	45	1	5	3	10	3	30	0	0	0	0	480	480	420	600	4	5	5	3	5	3	3	5	4	5	4	4	5	4	5	5	5
51	1	1806	1	18	15	155	0	0	1	15	5	30	1	60	0	0	7	30	0	0	0	0	3	20	1	15	1	60	90	120	480	600	4	3	4	3	4	3	4	4	4	5	4	4	3	3	4	4	5
52	1	600	5	5	15	55	0	0	0	0	0	0	0	0	0	0	0	20	0	0	0	20	0	15	5	15	0	0	0	0	540	480	3	4	4	2	5	4	5	3	4	5	5	5	5	4	5	4	5
53	0	2772	0	7	0	120	0	0	0	0	0	0	0	0	0	0	7	120	0	0	0	0	0	0	0	0	0	0	600	600	360	480	4	5	5	3	5	4	4	3	3	5	4	5	5	4	4	4	4
54	0	627	0	9	10	70	0	0	0	0	3	30	0	0	0	0	3	20	0	0	0	0	2	20	0	10	1	0	180	240	540	600	3	4	4	3	4	3	3	3	3	4	3	3	4	3	3	3	4
55	1	1116	0	11	0	120	0	0	2	30	0	0	2	60	0	0	2	30	0	0	4	40	3	20	0	0	0	0	600	240	360	480	4	4	5	3	4	4	4	3	4	4	3	2	4	3	4	2	4
58	0	1155	0	7	0	50	0	0	0	0	0	0	0	0	0	0	7	50	0	0	0	0	0	0	0	0	0	0	0	0	0	0	3	3	3	3	3	3	3	3	3	3	3	3	3	3	3	3	3
59	1	1044	0	15	0	70	0	0	0	0	0	0	1	15	0	0	7	30	0	0	0	0	7	10	0	0	1	30	300	300	7	9	4	5	4	3	4	4	3	3	3	4	4	3	4	4	4	4	4
61	1	942	1	10	40	60	0	0	0	0	0	0	0	0	0	0	7	20	0	0	1	0	0	0	1	40	1	40	300	300	20	420	3	3	3	3	3	3	2	3	3	4	3	3	3	3	3	3	3
62	1	952	0	7	0	130	0	0	0	0	0	0	0	0	0	0	2	60	0	0	0	0	4	30	0	0	1	40	120	300	390	480	5	4	5	3	4	4	4	4	4	5	4	4	3	3	4	4	1
63	1	913	0	10	0	80	0	0	0	0	0	0	0	0	0	0	7	30	0	0	2	10	0	0	0	0	1	40	300	180	360	480	5	5	4	4	5	5	4	4	5	5	4	4	5	4	4	4	5
66	1	1078.5	0	22	0	115	0	0	5	0	5	15	1	80	0	0	7	10	0	0	4	30	0	0	0	0	1	60	300	150	360	420	4	4	4	4	4	4	4	4	4	4	4	4	4	4	4	4	4
67	1	455	1	7	20	85	0	0	1	5	1	30	1	10	0	0	1	10	0	0	1	10	1	10	1	20	1	20	200	300	500	1000	3	5	5	3	4	4	3	4	3	4	3	3	3	3	3	3	3
68	1	693	1	8	0	30	0	0	0	0	0	0	0	0	0	0	7	30	1	0	0	0	0	0	0	0	0	0	300	600	420	480	4	3	5	4	4	4	4	4	4	4	4	4	4	4	4	4	3
69	1	2119	0	16	0	130	0	0	1	10	6	60	0	0	0	0	6	30	0	0	0	0	3	30	0	0	0	0	600	240	420	420	5	5	5	5	5	5	5	5	5	5	5	5	5	5	5	5	5
72	0	1348	1	13	20	110	0	0	0	0	0	50	2	20	0	0	7	30	0	0	0	0	5	30	1	20	0	0	200	200	420	420	4	4	4	4	4	4	4	4	4	4	4	4	4	4	4	4	4
76	1	1764.5	2	17	80	110	0	0	4	15	3	15	3	60	0	0	4	40	1	20	1	20	3	20	1	60	0	0	480	360	420	540	4	4	4	4	4	4	4	4	4	4	4	4	4	4	4	4	4
79	1	531	0	6	0	75	0	0	0	0	0	0	0	0	0	0	0	10	0	0	1	5	4	30	0	0	1	30	360	240	360	360	3	3	4	2	4	3	1	5	5	5	1	2	3	2	2	5	3
82	1	349.5	0	8	0	40	0	0	0	0	0	0	3	20	0	0	3	15	0	0	3	15	2	10	0	0	0	0	500	200	420	540	5	5	3	5	5	5	5	4	5	5	5	5	5	5	5	5	5
83	1	741.5	2	7	55	50	0	0	0	0	0	0	1	40	0	0	1	30	1	15	4	20	0	0	1	40	0	0	480	420	420	540	4	2	4	3	4	3	4	5	5	5	4	5	3	3	4	5	5
86	1	963.5	2	7	105	25	0	0	0	0	0	0	1	15	0	0	0	0	1	5	2	5	2	10	1	100	1	10	800	500	500	600	3	4	5	3	5	2	4	1	4	3	5	2	3	4	4	2	3
88	0	1386	0	7	0	69	0	0	0	0	0	0	0	0	0	0	7	60	0	0	0	0	0	9	0	0	0	0	0	0	0	0	4	4	4	3	3	4	3	3	3	4	3	3	4	3	3	3	3
92	0	1261.5	0	22	0	65	0	0	0	0	7	20	0	0	0	0	5	20	0	0	7	20	3	5	0	0	0	0	200	200	330	420	4	5	5	3	4	3	5	4	4	4	4	4	4	4	4	4	4
93	1	276	0	8	0	30	0	0	0	0	0	0	2	45	0	0	1	20	0	0	7	10	0	0	0	0	0	0	480	240	420	480	3	4	4	3	3	3	4	4	3	4	4	4	4	3	3	3	3
96	1	212.5	5	10	5	65	0	0	0	0	0	30	0	0	0	0	0	30	5	5	5	5	0	0	0	0	0	0	120	120	480	480	5	5	4	4	4	4	4	5	4	4	4	4	4	4	4	4	4
98	1	853	0	8	0	70	0	0	0	0	7	30	1	10	0	0	0	0	0	0	0	0	0	0	0	0	1	40	720	480	360	540	3	3	4	3	4	3	3	3	3	4	4	3	3	2	3	3	3
99	1	1752	0	15	0	160	0	0	0	0	3	60	1	10	0	0	3	60	0	0	5	20	4	20	0	0	0	0	360	240	420	540	4	5	5	3	5	4	3	4	4	5	3	3	5	4	5	3	4
101	1	450	0	8	0	70	0	0	0	0	0	0	0	0	0	0	0	0	0	0	7	10	0	0	0	0	1	60	120	120	420	420	5	5	5	4	5	5	5	5	5	5	5	5	5	5	5	5	5
105	1	830	5	6	20	10	0	0	0	0	0	0	1	40	0	0	0	0	0	0	1	10	0	0	5	20	0	0	240	360	450	450	4	3	3	3	3	3	3	3	3	4	3	3	4	3	3	3	3
108	1	2589	1	12	90	130	0	0	0	0	0	0	0	0	2	30	7	60	0	0	1	30	1	10	1	90	0	0	480	540	360	480	5	4	5	3	4	3	4	5	5	5	4	4	5	3	4	4	5
112	1	1934	0	16	0	150	0	0	0	0	0	0	1	40	1	30	7	40	0	0	7	30	0	0	0	0	1	50	420	360	360	480	4	5	5	2	4	4	4	5	4	4	4	4	3	3	4	4	4
118	1	513.5	0	18	0	40	0	0	5	10	0	15	0	0、	0	0	6	10	0	0	0	0	7	5	0	0	0	0	200	300	450	450	5	5	4	5	5	5	5	5	5	5	5	5	5	5	5	5	3
119	1	444	0	10	0	40	0	0	0	0	0	0	0	0	0	0	4	15	0	0	4	15	2	10	0	0	0	0	120	120	240	300	3	5	5	3	3	3	5	5	3	5	5	5	3	3	5	5	5
127	0	992.4	3	10	121	7	1	60	1	1	1	1	1	1	1	1	1	1	1	1	1	1	1	1	1	60	1	1	1	1	1	60	4	1	2	2	1	3	2	5	2	1	5	1	1	5	1	5	1
131	0	495	0	5	0	30	0	0	0	0	5	30	0	0	0	0	0	0	0	0	0	0	0	0	0	0	0	0	360	120	420	560	5	4	4	4	4	4	4	4	4	4	4	4	4	4	4	4	4
133	1	327	1	7	0	55	0	0	0	0	3	20	0	0	0	0	0	10	1	0	1	10	2	15	0	0	0	0	200	300	430	500	4	3	4	2	5	3	4	4	4	4	3	3	3	3	4	3	4
134	0	988.5	0	15	0	80	0	0	0	0	0	0	0	0	0	0	7	20	0	0	0	0	7	15	0	0	1	45	90	270	480	540	3	3	3	3	3	3	3	3	3	3	3	3	3	3	3	3	3
137	0	693	3	10	0	50	0	0	0	0	7	30	0	0	0	0	0	0	0	0	0	0	0	20	3	0	0	0	720	720	480	480	3	3	4	3	4	3	2	2	4	4	3	3	3	3	4	3	3
139	1	675	1	8	45	15	0	0	0	0	0	0	0	0	0	0	0	0	0	0	7	15	0	0	1	45	0	0	720	720	420	540	4	4	5	3	5	4	4	4	4	4	4	4	4	3	5	4	5
141	1	1155	0	14	0	50	0	0	0	0	0	0	0	0	0	0	7	30	0	0	0	0	7	20	0	00	0	0	500	300	450	500	4	4	5	2	5	3	4	4	3	5	3	4	4	3	4	4	3
147	1	1237.5	0	13	0	135	0	0	0	0	0	0	0	0	0	0	0	0	0	0	5	20	7	25	0	0	1	90	600	600	390	450	4	4	4	3	4	3	4	4	3	4	4	3	4	4	4	3	4
149	0	2130	1	21	60	100	0	0	0	0	0	0	2	40	0	0	7	30	0	0	7	20	3	30	1	60	3	20	360	240	420	480	5	5	5	5	5	5	3	4	5	5	4	4	4	3	5	4	5
150	1	2025	0	11	0	210	0	0	0	0	7	60	1	60	0	0	0	0	0	0	2	30	1	30	0	0	1	90	460	460	420	500	4	5	4	3	4	4	3	4	4	5	3	4	4	4	4	4	4
157	1	2274	1	16	30	100	0	0	0	0	0	0	2	0	0	0	7	30	1	30	1	10	7	60	0	0	0	0	720	720	360	360	4	5	4	3	4	3	4	4	3	3	4	4	3	3	4	3	4
158	1	735	0	6	0	90	0	0	0	0	0	0	0	0	0	0	0	0	0	0	0	0	5	30	0	0	1	60	480	360	420	600	3	4	4	4	4	3	3	4	3	3	3	3	4	3	3	3	3
159	0	491	2	7	20	69	0	0	0	0	3	10	2	20	0	0	0	30	0	0	0	0	0	20	2	20	2	9	600	300	600	700	5	5	3	3	5	4	5	5	5	5	5	5	5	2	5	5	5
162	1	228	0	5	15	40	0	15	0	0	0	0	1	0	0	0	2	10	0	0	1	10	2	20	0	0	0	0	450	500	480	600	4	4	3	3	4	4	3	4	4	4	4	4	4	4	4	4	4
163	1	838	0	7	0	110	0	0	0	0	0	0	1	30	0	0	2	30	0	0	4	40	0	0	0	0	1	40	300	360	390	480	4	4	4	3	5	4	4	4	4	5	4	4	4	4	3	3	3
168	1	1915	2	11	20	180	0	0	0	0	0	0	1	60	0	0	0	0	2	20	3	20	5	70	0	0	1	90	450	200	390	660	4	2	3	4	4	3	3	3	4	4	4	4	3	4	4	4	3
169	0	740	0	9	0	90	0	0	0	0	0	0	1	50	1	20	0	0	0	0	7	20	0	0	0	0	1	50	900	840	390	360	3	4	5	2	5	3	4	5	5	5	4	5	4	3	3	5	5
171	1	2673	1	39	90	130	0	0	0	0	0	0	1	30	0	0	7	30	0	0	30	10	0	0	1	90	1	90	0	0	360	480	4	5	5	3	5	5	5	3	3	5	4	3	5	4	5	4	5
174	1	2046	0	10	20	270	0	0	0	0	7	60	1	60	0	0	0	60	0	20	2	30	0	0	0	0	1	120	300	360	360	600	4	5	4	4	5	4	4	5	5	5	4	5	4	4	4	4	5
175	0	1221	5	15	12	115	0	0	0	0	0	0	0	0	0	0	0	0	0	0	7	15	2	10	5	12	1	90	90	120	60	60	4	5	4	3	3	3	3	3	3	5	3	3	4	4	3	4	4
178	0	1188	0	12	0	125	0	0	0	0	0	0	0	0	1	15	6	30	0	0	0	0	4	20	0	0	1	60	120	160	480	500	5	5	3	4	4	4	3	5	4	4	4	4	5	4	4	3	4
180	1	791	7	14	10	10	7	10	0	0	7	10	1	180	0	0	0	0	0	0	0	0	0	0	0	0	0	0	840	900	60	420	5	4	3	3	5	5	5	4	5	5	5	5	5	5	5	5	5
181	0	1134.5	0	9	0	70	0	0	0	0	0	0	0	0	0	0	7	45	0	0	1	5	0	0	0	0	1	20	720	720	420	420	4	4	4	3	4	3	4	4	3	4	4	4	4	4	4	4	4
183	1	2772	0	8	0	180	0	0	0	0	0	0	0	0	0	0	7	120	0	0	0	0	0	60	0	0	1	0	240	360	360	360	5	5	3	1	5	5	3	4	5	5	5	5	5	5	5	5	5
189	1	1429	1	13	20	120	0	0	0	0	0	0	0	0	2	15	6	40	0	0	1	15	2	20	1	20	1	30	240	360	450	540	5	5	5	5	5	5	4	4	4	5	4	4	4	4	4	4	5
192	1	1509	0	15	0	140	0	0	5	30	0	20	0	0	0	0	7	30	0	0	1	10	1	20	0	0	1	30	360	360	480	420	4	3	4	4	5	4	4	4	4	4	4	4	3	4	4	4	3
193	0	1002	0	10	0	150	0	0	0	0	0	0	0	0	0	0	7	20	0	0	2	10	0	0	0	0	1	120	240	300	360	420	4	4	4	4	4	4	3	5	4	4	4	4	3	4	4	4	4
194	0	942	1	9	45	50	0	0	0	0	0	0	0	0	0	0	7	20	0	0	0	0	0	0	1	45	1	30	240	180	360	420	4	4	4	4	4	4	4	5	4	5	4	4	4	4	4	5	4
195	0	1050	5	12	10	130	0	0	0	0	0	0	0	0	0	0	0	30	0	0	1	0	5	20	5	10	1	80	300	300	30	400	5	5	5	2	5	4	3	3	4	5	4	4	4	4	5	4	4
196	1	1427	0	11	0	170	0	0	0	0	0	0	2	30	0	0	2	50	0	0	5	40	3	30	0	0	1	50	360	420	600	540	4	3	4	4	4	4	4	4	4	4	4	4	4	4	4	4	4
202	1	1344	0	14	0	75	0	0	0	0	0	0	1	30	0	0	7	40	0	0	3	20	0	0	0	0	4	15	640	360	360	600	4	5	3	5	3	4	2	3	3	4	4	2	5	5	3	3	2
205	1	825	5	15	20	25	0	0	0	0	0	0	1	30	0	0	0	0	1	10	5	10	0	0	4	10	5	15	300	120	300	480	4	4	4	4	4	4	3	3	4	4	4	4	4	4	4	4	4
206	1	1183.5	0	9	0	150	0	0	0	0	0	0	0	0	0	0	0	0	0	0	5	45	3	15	0	0	1	90	480	500	420	540	4	5	4	3	4	4	4	5	5	5	4	4	4	4	4	4	4
207	1	1782	2	18	15	85	0	0	0	0	0	0	1	40	0	0	6	40	2	15	5	15	0	0	0	0	5	30	420	300	390	480	4	4	3	3	4	3	3	3	4	4	4	3	4	3	4	3	4
208	0	1988	2	17	50	165	0	10	3	30	7	30	0	0	0	0	0	20	0	10	3	15	0	30	2	30	2	40	300	200	480	380	3	4	5	3	4	3	4	3	4	4	4	4	4	3	4	4	3
210	1	1208	1	7	20	180	1	20	0	0	4	40	4	40	0	0	0	0	0	0	1	40	0	0	0	0	1	100	240	240	360	420	3	5	4	3	5	4	1	3	3	4	3	3	4	3	1	2	4
212	0	1606	0	10	0	100	0	0	0	0	0	0	7	30	0	0	7	60	0	0	2	30	0	0	0	0	1	10	360	300	420	480	2	3	2	1	3	2	4	1	1	1	2	4	3	5	5	5	2
213	1	380	0	5	0	65	0	0	0	0	0	0	0	0	0	0	0	0	0	0	4	15	0	0	0	0	1	50	720	720	600	600	4	4	3	3	3	2	3	4	4	3	2	4	2	3	3	4	4
218	0	1386	0	7	0	60	0	0	0	0	0	0	0	0	0	0	7	60	0	0	0	0	0	0	0	0	0	0	0	90	0	0	4	3	3	3	3	4	3	3	3	3	3	3	3	3	3	3	3
219	0	1176	1	5	30	105	0	0	0	0	0	0	0	0	2	45	2	60	0	0	0	0	0	0	1	30	0	0	360	300	480	600	5	5	5	5	5	5	5	5	5	5	5	5	5	5	5	5	5
223	0	450	0	7	0	40	0	0	0	0	0	0	1	30	0	0	0	0	0	0	2	20	5	20	0	0	0	0	480	300	480	480	3	4	5	2	4	3	4	5	4	4	5	4	5	3	4	4	4
224	1	1560	0	19	0	140	0	0	2	20	7	20	0	0	0	0	7	20	0	0	0	0	2	60	0	0	1	20	80	120	420	480	4	5	4	3	4	4	4	3	3	4	4	3	3	5	3	3	5
225	0	697.5	3	9	30	35	0	0	0	0	0	0	0	0	0	0	0	0	1	15	1	15	5	20	2	15	0	0	480	360	420	640	3	3	3	3	3	3	3	3	3	3	3	3	1	3	3	3	3
226	0	1400	5	5	35	0	5	35	0	0	0	0	0	0	0	0	0	0	0	0	0	0	0	0	0	0	0	0	0	0	0	0	4	4	4	4	4	4	4	5	3	5	5	5	5	5	5	5	5
227	1	1659.5	1	14	5	160	0	0	0	0	0	0	0	0	0	0	7	40	1	5	3	30	2	30	0	0	1	60	240	240	420	480	4	5	5	3	4	3	4	5	5	5	4	4	4	3	3	4	4
229	1	813	0	8	0	60	0	0	0	0	0	0	0	0	0	0	7	30	0	0	0	0	0	0	0	0	1	30	300	60	360	480	5	5	4	3	4	4	4	4	4	4	4	4	4	4	4	4	4
231	1	937.5	0	12	0	152	0	0	0	0	0	0	1	30	0	0	6	15	0	0	2	2	3	15	0	0	1	120	60	30	420	420	5	5	5	5	5	5	5	5	5	5	5	5	5	5	5	5	5
236	1	693	0	7	0	30	0	0	0	0	0	0	1	50	0	0	7	30	0	0	0	0	0	0	0	0	0	0	600	720	480	600	4	5	3	4	5	5	3	4	5	4	4	4	5	4	4	4	4
237	1	1835	2	17	15	115	0	0	0	0	0	0	1	60	0	0	7	50	2	15	7	15	0	0	0	0	1	50	300	360	420	480	5	4	5	3	5	4	4	4	4	5	5	4	5	4	4	4	4
238	1	693	0	7	0	30	0	0	0	0	7	30	0	0	0	0	0	0	0	0	0	0	0	0	0	0	0	0	0	0	0	0	4	4	4	4	4	4	4	4	4	4	3	3	3	3	3	3	3
239	1	2370	0	16	0	120	0	0	0	0	0	0	1	60	7	30	0	0	0	0	7	30	0	0	0	0	2	60	300	240	360	420	4	4	4	4	4	4	3	4	4	4	3	4	4	4	4	4	4
240	0	1626	0	9	0	90	0	0	0	0	0	0	0	0	0	0	7	60	0	0	0	0	0	0	0	0	2	30	0	0	480	480	3	3	3	3	3	3	3	3	3	3	3	3	3	3	2	3	3
243	0	1533	2	14	30	140	0	0	0	0	5	20	2	30	0	0	1	30	0	0	2	20	2	40	2	30	2	30	300	200	420	540	4	4	4	4	4	3	4	5	4	5	3	4	4	4	4	4	5
244	1	693	0	7	0	30	0	0	0	0	0	0	0	0	0	0	7	30	0	0	0	0	0	0	0	0	0	0	240	300	420	480	5	5	4	3	5	5	5	4	5	5	4	5	5	5	5	4	5
245	1	903	1	11	40	55	0	0	0	0	0	0	2	20	0	0	0	0	0	0	5	15	3	20	1	40	2	20	300	280	360	360	2	4	4	4	4	4	3	1	4	4	3	3	4	3	3	3	4
247	1	762	0	10	0	90	0	0	0	0	0	0	0	0	0	0	7	20	0	0	2	10	0	0	0	0	1	60	360	120	420	460	3	4	4	2	5	4	3	4	3	4	3	4	3	3	3	4	4
250	0	2058	1	12	50	130	0	0	0	0	0	0	0	0	0	0	0	0	0	0	7	60	3	20	1	50	1	50	180	50	50	630	4	3	4	3	4	3	4	4	3	4	3	4	3	4	4	4	4
252	0	1928	0	15	0	100	0	0	0	0	0	0	0	0	0	0	7	60	0	0	0	0	7	20	0	0	1	20	600	600	600	600	5	5	5	5	5	5	5	5	5	5	5	5	5	5	5	5	5
257	0	1800	1	16	30	170	0	0	0	0	0	0	0	0	0	0	7	30	1	30	0	0	7	20	0	0	1	120	600	600	560	560	3	3	3	3	3	3	3	5	5	4	3	3	4	4	4	3	3
262	0	693	1	16	0	240	0	0	7	0	0	180	0	0	0	0	7	30	0	0	0	0	0	30	1	0	1	0	300	300	480	960	3	4	3	3	3	3	4	2	3	2	3	3	3	4	3	3	3
264	1	2598	1	19	60	200	0	0	0	0	7	40	0	0	0	0	0	40	1	60	1	60	7	40	0	0	3	20	360	360	420	420	4	3	4	1	5	3	2	5	2	5	3	5	5	1	3	5	5
266	1	907.5	0	13	0	55	0	0	0	0	0	0	1	30	0	0	7	25	0	0	3	10	0	0	0	0	3	20	180	300	300	480	4	5	5	4	4	4	3	5	3	5	5	4	5	4	3	4	5
273	1	1244	0	9	0	80	0	0	0	0	0	0	0	0	0	0	7	40	0	0	0	0	0	0	0	0	2	40	500	300	420	420	3	3	3	3	3	3	3	3	4	3	3	3	3	3	3	3	4
274	1	1386	0	7	0	60	0	0	0	0	0	0	0	0	0	0	7	60	0	0	0	0	0	0	0	0	0	0	360	120	428	420	4	4	4	4	4	3	3	3	3	3	3	3	3	3	3	3	3
278	0	2226	0	14	0	90	0	0	0	0	0	0	0	0	0	0	7	60	0	0	0	0	0	0	0	0	7	30	400	500	450	500	5	5	2	3	5	5	4	1	5	5	4	3	5	5	5	3	5
283	0	2462	0	17	30	220	0	0	5	10	7	60	0	0	0	0	1	60	0	0	0	0	2	30	0	30	2	60	300	300	480	480	3	3	3	3	3	3	3	3	3	3	3	3	3	3	3	3	3
284	1	1043	0	17	0	50	0	0	5	10	0	0	0	0	0	0	7	30	0	0	5	10	0	0	0	0	0	0	0	0	0	0	5	5	5	5	5	3	3	2	2	3	3	5	5	5	5	5	5
291	1	1488	0	9	0	230	0	0	0	0	2	20	1	30	0	0	1	60	0	0	2	0	2	30	0	0	2	120	300	300	600	600	4	2	3	3	4	4	3	3	4	4	3	3	3	3	4	4	4
293	0	280	0	7	0	40	0	0	0	0	0	0	0	0	0	0	0	30	0	0	0	0	0	0	0	0	7	10	480	240	720	1080	4	3	5	2	5	4	4	5	5	5	4	5	5	1	4	5	5
294	0	2004	1	9	90	130	0	0	0	0	0	0	0	0	0	0	7	40	0	0	0	0	0	0	1	90	1	90	300	300	360	480	5	5	5	3	5	5	5	5	5	5	5	5	5	5	5	5	5
295	1	2020	1	17	5	140	0	5	0	10	5	40	0	0	0	0	5	40	0	0	0	0	5	40	1	0	1	10	300	300	600	600	4	4	5	3	4	4	4	4	4	4	4	4	4	4	4	4	4
297	1	480	10	26	20	65	0	20	3	10	5	20	7	0	6	0	0	0	0	0	2	5	0	30	10	0	0	0	0	0	120	180	3	3	4	2	3	2	3	3	4	4	3	2	3	3	3	3	3
299	1	1285	2	18	10	115	0	0	0	0	0	0	0	0	0	0	7	20	0	0	5	15	3	20	2	10	1	60	300	300	360	480	4	4	3	3	4	3	3	3	3	4	3	3	4	3	4	4	4
300	0	1824	1	19	60	140	0	0	0	20	7	20	1	20	0	0	0	0	0	0	3	20	7	20	1	60	1	60	500	600	360	600	4	4	5	4	4	3	4	5	3	4	3	4	4	4	3	5	4
301	1	1426	1	13	10	195	0	0	0	0	3	30	0	0	0	0	1	30	1	0	7	30	0	5	0	10	1	100	240	300	420	480	5	5	5	4	5	5	5	4	5	5	4	4	4	4	4	4	4
306	1	2971	1	29	20	135	0	0	0	0	0	0	0	0	5	15	2	30	0	0	7	30	7	30	1	20	7	30	240	240	480	600	4	3	5	3	4	3	3	4	2	4	2	4	2	2	2	4	2
309	1	1110	2	9	0	130	0	0	0	0	0	0	0	0	0	0	0	0	0	0	5	10	0	0	2	0	2	120	600	360	420	600	4	4	4	4	5	3	3	3	5	5	4	3	5	3	5	3	4
310	1	1612	0	12	0	250	0	0	1	60	7	30	0	0	0	0	1	30	0	0	2	30	0	0	0	0	1	100	200	60	300	600	3	3	3	3	4	3	3	4	3	3	3	3	3	3	3	3	3
314	1	642.4	2	19	5	28	0	0	0	0	0	0	1	20	0	0	6	18	2	5	3	0	7	10	0	0	1	0	600	120	420	420	3	3	4	3	3	3	4	3	3	3	3	3	3	3	3	3	3
315	1	1159.2	7	30	0	52	0	0	0	0	0	0	0	0	1	0	7	16	7	0	7	20	7	16	0	0	1	0	600	480	480	600	4	3	4	3	4	4	3	3	4	3	3	3	3	3	3	3	3
316	1	972.7	0	11	0	97	0	0	0	0	0	0	1	50	0	0	0	0	0	0	2	30	7	17	0	0	2	50	360	240	360	480	4	2	5	3	4	3	4	4	3	4	4	4	3	3	3	3	4
318	1	1188.5	7	22	5	145	0	0	0	20	3	40	0	0	0	0	1	40	7	5	7	10	3	20	0	0	1	15	600	300	480	480	5	4	5	3	4	4	4	4	3	4	4	4	4	4	4	4	4
319	1	1831	0	9	0	265	0	0	0	30	7	60	1	10	0	0	0	60	0	0	1	15	0	0	0	0	1	100	300	180	420	600	4	5	5	4	5	4	4	4	4	5	4	4	4	4	4	4	4
320	0	693	0	14	0	30	0	0	0	0	0	0	0	0	0	0	7	20	0	0	0	0	7	10	0	0	0	0	480	600	480	600	3	3	3	3	3	3	3	3	3	3	3	3	3	3	3	3	3
321	0	2310	0	7	0	100	0	0	0	0	0	0	2	0	0	0	7	100	0	0	0	0	0	0	0	0	0	0	0	0	480	480	4	4	4	4	4	4	4	4	4	4	4	4	4	4	4	4	4
323	1	813	0	9	0	60	0	0	0	0	0	0	1	0	0	0	7	30	0	0	1	0	0	0	0	0	1	30	300	180	360	480	3	3	3	3	4	3	3	3	3	3	3	3	3	3	4	3	3
324	1	1399	2	18	10	70	0	0	0	0	4	30	0	0	0	0	7	30	0	0	5	10	0	0	2	10	0	0	20	60	40	120	4	1	4	3	4	4	3	4	4	4	4	4	4	3	4	4	4
325	1	1586	2	10	10	70	0	0	0	0	0	0	0	0	0	0	0	0	0	0	0	0	7	60	2	10	1	10	360	240	360	360	4	5	4	3	5	4	4	3	5	5	4	3	4	5	5	3	5
326	1	1223	2	16	10	50	0	0	0	0	0	0	0	0	0	0	7	30	2	10	7	20	0	0	0	0	0	0	480	一天	480	480	4	3	5	3	4	4	5	5	5	5	4	5	4	4	4	5	5
328	1	966	0	11	0	140	0	0	0	0	0	0	2	20	0	0	2	15	0	0	1	15	7	20	0	0	1	90	480	480	480	500	4	4	4	3	5	3	4	4	4	5	4	4	4	3	4	4	4
330	0	1866	1	8	60	60	0	0	0	0	0	0	0	0	0	0	7	60	0	0	0	0	0	0	1	60	0	0	300	420	420	600	4	4	4	4	4	3	3	3	4	4	3	3	4	3	4	3	4
331	1	330	0	5	0	210	0	0	0	20	0	20	0	0	0	0	0	150	0	0	0	0	5	20	0	0	0	0	150	150	360	480	4	3	3	3	4	3	2	3	3	4	3	3	3	3	4	3	3
345	0	840	0	7	90	100	0	0	0	20	0	0	0	0	0	0	0	20	0	0	0	0	0	30	0	90	7	30	200	200	400	480	5	5	5	5	5	5	3	3	4	4	5	3	3	1	3	4	4
348	0	1095	3	23	40	40	2	10	5	10	5	10	0	0	0	0	5	10	0	0	0	0	5	10	1	30	0	0	60	200	600	1200	5	5	5	4	4	3	5	5	4	5	5	5	5	5	5	5	5
349	0	849	3	6	60	160	0	0	0	0	0	100	0	0	0	0	0	0	2	30	2	30	1	30	1	30	0	0	300	100	420	600	4	3	5	5	5	2	4	5	5	5	3	4	5	5	5	5	5
351	0	2376	0	12	0	120	0	0	0	0	5	60	0	0	0	0	7	60	0	0	0	0	0	0	0	0	0	0	300	400	720	800	5	5	1	5	5	5	5	2	5	5	3	3	5	4	4	2	5
352	0	890	5	6	20	15	0	0	0	0	0	0	0	0	1	15	0	0	0	0	0	0	0	0	5	20	0	0	300	180	420	540	4	5	5	4	5	5	3	5	3	5	4	4	4	4	3	4	4
354	0	1148	0	16	0	100	0	0	1	20	1	20	2	30	2	20	7	20	0	0	5	20	0	0	0	0	0	0	240	250	480	560	5	5	5	5	5	5	5	5	5	5	5	5	5	5	5	5	5
358	1	702	0	8	0	80	0	0	0	0	0	0	0	0	0	0	0	0	0	0	0	0	7	20	0	0	1	60	300	200	500	600	4	5	4	2	4	4	5	5	4	5	5	5	5	3	5	5	5
359	1	971	2	8	20	150	0	0	0	0	0	0	1	30	0	0	1	40	0	0	3	20	1	30	2	20	1	60	240	360	480	540	4	4	5	2	4	3	4	4	4	4	4	3	4	4	4	3	3
360	0	2073	0	16	0	120	0	0	0	0	0	0	0	0	0	0	0	0	0	0	5	60	7	30	0	0	4	30	360	360	540	540	5	5	5	3	5	4	4	5	4	5	4	5	4	3	5	5	5
362	0	1386	0	7	0	60	0	0	0	0	0	0	0	0	0	0	7	60	0	0	0	0	0	0	0	0	0	0	420	480	450	480	4	4	4	3	3	4	3	3	4	5	4	4	4	4	4	4	4
368	1	1074	3	9	20	30	0	0	0	0	0	0	0	0	0	0	6	30	0	0	0	0	0	0	3	20	0	0	240	120	420	600	4	3	4	3	4	3	4	4	4	5	4	4	4	2	4	4	4
369	1	1333	3	12	20	50	0	0	0	0	0	0	0	0	0	0	0	0	0	0	0	0	7	30	3	20	2	20	360	300	420	600	4	4	4	4	4	4	4	3	4	4	4	4	4	4	4	4	4
370	0	1038	2	7	90	100	0	0	0	0	0	0	0	0	0	0	0	0	2	30	1	10	2	30	0	60	2	60	120	120	420	9h	4	4	4	3	4	4	4	5	5	5	4	4	3	4	4	5	5
371	1	954.6	2	16	16	76	0	0	0	0	0	0	0	0	0	0	0	0	2	15	7	20	7	16	0	01	0	40	160	120	420	720	4	5	3	3	4	3	3	3	3	3	3	3	3	3	3	4	4
372	1	1922.5	0	17	0	120	0	0	0	0	0	0	1	0	0	0	7	60	0	0	2	5	7	15	0	0	1	40	300	300	420	9h	4	2	4	3	4	3	4	3	3	4	4	3	4	4	4	3	4
373	0	2362	0	26	0	140	0	0	4	40	7	30	2	20	0	0	6	30	0	0	1	15	5	20	0	0	3	5	600	300	360	480	5	5	5	5	5	5	5	5	5	5	5	5	5	5	5	5	5
376	1	711	0	10	10	120	0	0	0	0	0	0	1	20	0	0	7	10	0	10	2	20	0	0	0	0	1	90	300	120	20	20	4	3	3	3	4	2	2	3	4	4	2	3	3	3	3	3	3
378	0	738	0	10	5	65	0	0	0	0	7	30	0	0	0	0	0	30	0	5	3	5	0	0	0	0	0	0	300	300	360	500	4	4	4	4	4	4	4	3	4	4	4	3	4	4	4	4	4
383	0	924	0	7	0	90	0	0	0	0	0	0	0	0	0	0	7	40	0	0	0	0	0	50	0	0	0	0	360	360	540	600	5	5	5	5	5	5	5	5	5	5	5	5	5	5	5	5	3
384	0	1386	0	7	0	60	0	0	0	0	7	60	0	0	0	0	0	0	0	0	0	0	0	0	0	0	0	0	240	240	480	600	3	4	4	2	3	3	3	5	4	5	3	4	3	3	4	4	5
386	1	1462	2	22	0	127	0	0	0	0	7	30	0	0	0	0	0	60	0	0	4	5	7	30	2	0	2	2	360	260	600	600	2	4	4	1	4	1	3	3	3	3	3	3	4	1	4	4	5
389	1	1031	0	18	0	45	0	0	0	0	0	0	0	0	0	0	0	0	0	0	5	5	6	20	0	0	7	20	400	500	480	600	5	5	5	5	5	5	5	3	3	5	5	5	5	5	5	4	4
390	1	1305	5	18	0	63	0	0	0	0	0	0	1	0	1	3	7	50	0	0	0	0	4	10	5	0	1	0	350	300	480	600	4	3	3	3	3	3	3	3	3	3	3	3	3	3	3	3	3
395	1	2674	2	24	10	135	0	0	0	0	0	0	1	0	0	0	7	60	0	0	7	15	7	30	2	10	1	30	120	180	420	480	5	4	5	4	5	5	5	5	4	5	4	5	5	5	5	5	5
396	1	1584	0	9	0	120	0	0	0	0	7	60	0	0	0	0	0	30	0	0	0	0	2	30	0	0	0	0	360	180	420	600	5	4	5	3	4	4	4	3	4	4	3	3	5	3	3	3	3
397	1	607.4	4	20	4	71	0	0	0	20	0	20	0	0	2	0	5	20	0	0	6	5	3	6	4	4	0	0	960	600	480	360	5	5	5	5	5	5	5	5	5	5	5	5	5	5	5	5	5
400	1	1728.5	2	18	30	205	1	20	1	30	5	20	2	20	0	0	1	20	1	10	1	20	7	25	0	0	1	90	400	400	450	500	4	5	4	3	4	5	4	3	4	4	4	3	4	4	4	3	3
402	1	2028	1	17	10	100	0	0	0	0	0	0	1	15	1	10	7	60	0	0	0	0	7	20	1	10	1	10	200	200	420	480	4	5	5	3	4	4	3	4	3	4	4	4	4	3	3	3	4
403	1	526.5	0	8	0	60	0	0	0	0	0	0	1	20	0	0	7	15	0	0	0	0	0	0	0	0	1	45	400	200	420	500	5	3	4	3	5	5	4	2	4	5	4	3	3	4	4	3	5
405	0	1564	0	9	0	210	0	0	0	0	0	0	1	60	0	0	0	90	0	0	0	0	7	40	0	0	2	80	0	0	360	600	5	5	5	5	5	5	5	5	5	5	5	5	5	5	5	5	5
408	1	693	0	7	0	30	0	0	0	0	0	0	0	0	0	0	7	30	0	0	0	0	0	0	0	0	0	0	240	360	540	600	4	4	4	2	4	3	3	4	3	4	2	4	3	3	3	3	3
410	1	487	1	9	5	40	0	0	0	0	0	0	1	30	0	0	0	0	0	0	5	10	3	30	1	5	0	0	500	500	480	480	3	3	3	3	3	3	3	3	3	3	3	3	3	3	3	3	3
411	1	462	0	7	0	30	0	0	0	10	7	20	2	40	0	0	0	0	0	0	0	0	0	0	0	0	0	0	180	120	420	480	5	5	5	5	5	5	5	4	5	5	5	5	5	5	5	5	5
413	1	804	0	15	0	56	0	0	0	0	0	0	0	0	0	0	5	20	0	0	2	6	4	15	0	0	4	15	500	400	420	540	4	4	5	3	5	3	4	5	3	3	3	4	4	3	4	4	4
414	1	622	0	8	0	100	0	0	0	0	0	0	2	30	0	0	0	40	0	0	0	0	7	20	0	0	1	40	180	30	360	600	4	5	5	3	5	3	3	3	4	5	5	5	5	3	3	3	3
415	1	770	7	14	20	10	0	0	0	0	0	0	0	0	0	0	0	0	0	10	7	10	0	0	7	10	0	0	120	120	480	480	3	3	3	3	3	3	3	3	3	3	3	3	3	3	3	3	3
417	1	1626	0	11	0	80	0	0	0	0	0	0	0	0	0	0	7	60	0	0	4	20	0	0	0	0	0	0	360	60	240	840	4	5	4	1	4	2	4	4	4	5	4	4	4	3	4	4	5
422	1	870	7	14	25	15	0	0	0	0	0	0	0	0	0	0	0	0	2	10	2	10	0	0	5	15	5	5	720	720	420	600	4	4	4	3	4	4	3	4	3	5	3	3	3	3	4	4	4
423	1	1805	1	24	20	105	0	0	2	15	5	20	0	00	0	0	7	30	0	10	2	20	7	20	1	10	0	0	360	420	450	450	4	4	4	4	4	4	4	4	4	4	4	4	4	4	4	4	4
424	1	1000	6	7	50	10	0	0	0	0	0	0	1	15	0	0	0	0	2	30	1	10	0	0	4	20	0	0	840	480	420	600	4	3	4	3	4	3	3	4	4	4	3	4	3	3	4	4	4
428	1	2310	0	7	30	200	0	0	0	0	0	100	0	0	0	0	7	100	0	20	0	0	0	0	0	10	0	0	500	500	500	450	4	4	4	4	4	3	4	4	4	4	4	4	4	4	4	4	4
432	0	1275	0	15	0	80	0	0	0	0	0	0	0	0	0	0	7	25	0	0	0	0	7	25	0	0	1	30	600	700	420	500	5	5	5	5	5	5	5	5	5	5	5	5	5	5	5	5	5
434	0	2220	0	16	0	180	0	0	0	0	5	40	0	0	0	0	5	40	0	0	0	0	5	40	0	0	1	60	300	540	480	480	5	5	5	5	5	5	5	5	5	5	5	5	5	5	5	5	5
435	1	1932	0	12	0	155	0	0	3	60	5	60	1	20	0	0	0	0	0	0	2	15	2	20	0	0	0	0	840	240	360	720	4	5	5	4	3	4	3	3	3	5	3	3	3	3	3	3	3
439	0	2786	0	14	0	190	0	0	5	30	7	60	0	0	0	0	0	0	0	0	0	0	0	0	0	0	2	100	200	150	480	420	5	5	5	3	4	2	4	4	4	4	3	4	4	4	4	4	4
440	0	783	0	11	0	40	0	0	0	0	0	0	0	0	0	0	7	30	0	0	3	10	0	0	0	0	1	0	180	400	480	600	4	5	4	4	4	4	4	3	4	4	3	3	2	3	3	3	4
442	0	586.5	1	9	20	35	1	20	1	20	7	15	0	0	0	0	0	0	0	0	0	0	0	0	0	0	0	0	0	0	0	0	4	5	5	4	5	5	5	4	5	5	5	5	5	5	5	4	4
443	0	1386	2	9	0	60	0	0	0	0	0	0	0	0	0	0	7	60	0	0	0	0	0	0	2	0	0	0	960	960	480	480	4	3	4	4	4	4	4	4	4	5	4	4	4	3	4	4	4
445	0	1266	5	7	30	10	0	0	0	0	0	0	0	0	0	0	0	0	0	0	0	0	2	10	5	30	0	0	600	600	60	600	5	5	5	5	5	5	5	5	5	5	4	4	4	4	4	4	4
446	1	816	5	10	20	80	0	0	0	0	0	0	2	15	0	0	0	30	5	20	2	20	2	10	0	0	1	20	600	120	300	600	5	5	3	3	5	3	3	5	5	5	3	5	3	3	5	5	5
447	0	1155	0	10	0	50	0	0	3	0	7	50	0	0	0	0	0	0	0	0	0	0	0	0	0	0	0	0	0	0	390	610	2	5	5	2	5	4	4	4	4	4	5	4	4	2	3	4	4
449	0	1461	1	12	20	90	0	0	0	0	0	0	0	0	0	0	7	40	0	0	0	0	3	30	1	20	1	20	400	100	540	480	5	3	4	4	4	3	3	4	4	4	3	3	3	4	4	4	4
451	0	213	1	5	0	35	0	0	0	0	0	0	0	0	0	0	2	30	0	0	1	5	0	0	1	0	1	0	360	300	390	480	4	5	4	4	4	4	3	4	4	4	4	3	4	4	4	4	4
453	1	487.5	4	7	25	30	0	0	0	0	0	0	0	0	0	0	0	0	3	15	2	20	0	0	1	10	1	10	240	360	360	480	4	4	4	3	5	4	4	4	3	4	4	4	4	4	4	4	4
457	1	2026	2	11	30	80	0	0	0	0	0	0	0	0	0	0	7	60	0	0	0	0	0	0	2	30	2	20	420	420	420	120	3	3	3	3	3	3	3	3	3	3	3	3	3	3	3	3	3
458	1	5940	0	5	0	360	0	0	0	0	0	0	0	0	0	0	5	360	0	0	0	0	0	0	0	0	0	0	720	720	360	720	1	3	3	1	3	3	3	5	3	3	3	3	3	3	3	3	3
460	1	1290	1	11	60	35	0	0	0	0	0	0	0	0	7	15	0	0	0	0	3	20	0	0	1	60	0	0	420	240	480	540	4	3	4	3	4	4	4	3	3	4	3	4	3	3	3	4	4
462	0	1386	7	32	30	100	7	0	7	0	7	0	0	0	0	0	0	30	0	0	0	10	7	60	0	30	4	0	600	240	420	8小时	5	5	5	5	5	5	5	5	5	5	5	5	5	5	5	5	5
463	0	1636.8	0	9	0	98	0	0	0	0	7	60	0	0	0	0	2	38	0	0	0	0	0	0	0	0	0	0	100	300	420	480	5	5	5	5	5	5	5	5	5	5	5	5	4	5	5	5	5
465	0	2772	0	8	0	120	0	0	0	0	0	0	0	0	0	0	7	120	0	0	0	0	0	0	0	0	1	0	480	300	480	480	3	4	4	3	3	4	4	4	3	4	3	4	3	3	3	4	4
468	0	363	0	5	0	46	0	0	0	0	0	0	0	0	0	0	2	28	0	0	0	0	3	18	0	0	0	0	480	600	480	540	3	4	4	4	4	3	4	4	2	5	4	4	4	2	3	3	4
470	0	693	0	7	0	30	0	0	0	0	0	0	1	60	0	0	7	30	0	0	0	0	0	0	0	0	0	0	0	0	480	600	5	5	4	3	3	4	3	5	4	5	3	3	3	3	3	4	5
471	0	1380	0	11	0	150	0	0	0	0	0	50	2	20	0	0	2	50	0	0	7	50	0	0	0	0	2	0	50	100	1000	600	4	4	5	2	5	2	4	5	3	3	4	5	5	4	3	5	5
477	1	1794	1	22	15	100	0	0	7	30	7	20	0	0	0	0	2	20	0	0	4	15	0	0	1	15	1	15	240	120	420	480	5	5	5	3	5	3	4	3	4	5	5	5	5	5	5	5	5
479	1	1725	2	12	50	40	0	0	0	0	0	0	1	30	7	30	0	0	1	10	3	10	0	0	1	40	0	0	300	300	420	480	4	5	5	4	3	3	3	2	2	4	4	2	5	5	4	4	4
480	1	1077.5	1	16	10	60	0	0	0	0	0	0	0	0	0	0	5	15	0	0	5	30	0	0	1	10	5	15	300	300	360	360	4	5	5	3	5	5	4	3	3	4	4	4	4	4	4	4	3
481	1	1317	2	17	20	120	0	0	3	30	4	30	1	18	0	0	3	20	1	20	3	20	1	10	1	0	1	10	300	240	480	510	4	5	4	5	5	5	4	5	5	5	3	5	4	4	5	5	5
483	1	660	0	9	0	80	0	0	0	0	0	0	0	0	0	0	0	40	0	0	4	0	5	40	0	0	0	0	240	60	420	540	4	4	4	3	4	3	3	3	3	3	3	3	3	3	3	3	3
484	1	1260	4	11	15	90	0	0	0	0	0	0	0	0	0	0	0	30	0	0	2	30	0	0	4	15	5	30	300	300	480	480	4	4	4	4	4	4	4	4	4	4	4	4	4	4	4	4	4
486	1	808.5	0	15	0	35	0	0	0	0	0	0	0	0	0	0	7	20	0	0	0	0	7	15	0	0	1	0	120	100	450	450	4	5	5	3	5	3	4	5	5	1	4	5	5	4	5	5	5
487	1	510	4	12	0	35	0	0	0	0	0	0	0	0	2	15	5	20	0	0	0	0	0	0	4	0	1	0	500	300	320	400	5	5	4	3	5	5	4	4	5	5	4	4	4	4	4	5	5
488	1	720	2	8	0	20	0	0	0	0	0	0	0	0	6	20	0	0	2	0	0	0	0	0	0	0	0	0	300	100	420	500	3	3	4	2	4	3	3	3	3	2	3	3	3	2	2	4	4
491	1	840	0	7	0	20	0	0	0	0	0	0	0	0	7	20	0	0	0	0	0	0	0	0	0	0	0	0	300	120	420	600	3	3	3	3	3	3	3	3	3	3	3	3	3	3	3	3	3
495	1	1688	1	12	100	60	0	0	0	0	0	0	0	0	0	0	7	30	0	0	3	15	0	0	1	100	1	15	300	180	420	480	4	4	4	4	4	4	4	5	4	4	5	5	4	4	4	4	4
498	1	1683	0	10	0	90	0	0	0	0	0	0	0	0	0	0	7	60	0	0	0	0	3	30	0	0	0	0	900	540	420	480	4	4	4	4	4	4	4	4	4	4	4	4	4	4	4	4	4
501	1	2718	0	22	30	150	0	0	0	0	7	60	0	0	3	20	5	40	0	30	3	20	4	10	0	0	0	0	360	480	540	540	4	5	5	4	5	5	4	5	4	5	5	5	5	3	5	5	5
505	1	1350	1	7	30	90	0	0	0	0	0	0	0	0	0	0	0	0	0	0	0	0	5	60	1	30	1	30	300	420	420	600	3	4	3	1	5	3	3	3	3	3	3	3	3	3	3	3	3
508	1	1450	5	14	20	68	0	0	4	20	0	4	0	0	0	0	0	0	0	0	3	10	0	4	5	20	2	30	420	420	420	420	3	3	4	3	4	3	3	3	3	3	4	3	3	3	3	3	3
509	1	2772	0	7	0	120	0	0	0	0	0	0	0	0	0	0	7	120	0	0	0	0	0	0	0	0	0	0	600	480	300	420	4	4	3	4	5	4	3	3	3	3	2	3	3	3	3	3	3
510	1	1332	0	15	0	110	0	0	0	0	0	0	0	0	0	0	5	30	0	0	5	20	3	30	0	0	2	30	180	300	450	510	5	5	4	3	5	5	4	4	4	4	4	4	5	3	5	4	5
511	1	1173	3	10	20	30	0	0	0	0	0	0	0	0	0	0	0	0	0	0	0	0	7	30	3	20	0	0	480	600	480	480	3	3	3	3	4	3	3	3	4	4	3	4	3	3	4	3	3
515	1	717	0	14	0	45	0	0	0	0	0	0	0	0	1	15	6	20	0	0	0	0	7	10	0	0	0	0	480	480	480	480	4	4	4	4	4	4	4	2	4	4	3	4	4	4	4	4	4
518	1	1155	3	17	15	65	0	0	0	0	0	0	0	0	0	0	6	20	0	0	2	20	3	10	3	15	3	15	480	500	420	500	3	3	3	2	3	3	3	3	3	3	3	3	3	3	3	3	3
521	1	1056	1	10	0	60	0	0	0	0	0	0	0	0	0	0	6	50	0	0	0	0	2	10	1	0	1	0	300	200	420	420	3	3	3	3	4	3	3	5	4	5	4	4	3	3	3	4	4
522	1	1579	0	13	0	110	0	0	0	0	0	0	0	0	0	0	7	40	0	0	0	0	5	30	0	0	1	40	360	360	420	480	4	4	4	4	4	4	4	4	4	4	3	3	4	3	4	4	4
524	1	832.5	0	11	0	70	0	0	0	0	0	0	0	0	0	0	0	0	0	0	4	15	5	25	0	0	2	30	500	400	500	550	3	5	5	3	4	3	4	5	4	4	4	4	4	4	4	4	4
525	1	1866	0	9	0	120	0	0	0	0	0	0	0	0	0	0	7	60	0	0	0	0	0	0	0	0	2	60	300	120	420	540	4	5	4	4	5	4	4	4	5	5	4	5	5	4	5	5	5
531	1	1377	1	26	0	60	0	0	0	0	7	20	7	10	7	10	7	20	1	0	3	0	1	10	0	0	0	0	400	600	420	480	3	2	4	3	3	3	5	3	3	4	4	3	3	3	3	4	4
534	1	838.5	1	18	15	60	0	0	3	15	0	0	0	0	3	5	5	10	0	0	3	15	3	15	1	15	0	0	150	100	420	420	5	5	5	5	5	5	5	4	4	5	4	4	4	4	4	4	4
536	0	1650	1	6	0	120	0	0	0	0	0	0	0	0	0	0	5	100	0	0	0	0	0	20	1	0	0	0	300	360	330	360	3	3	4	2	4	3	4	3	3	4	3	3	3	4	3	3	4
1	1	396	0	2	0	60	0	0	0	0	0	0	0	0	0	0	2	60	0	0	0	0	0	0	0	0	0	0	0	0	0	0	3	3	3	3	3	3	3	3	3	3	3	3	3	3	3	3	3
8	1	0	0	0	0	120	0	0	0	0	0	0	0	0	0	0	0	120	0	0	0	0	0	0	0	0	0	0	0	0	8	480	3	3	2	2	4	3	2	4	3	5	3	4	3	4	4	4	4
9	1	0	0	0	0	0	0	0	0	0	0	0	0	0	0	0	0	0	0	0	0	0	0	0	0	0	0	0	0	0	0	0	4	3	3	4	4	3	3	4	4	4	3	4	3	3	3	4	3
11	1	178.5	1	4	15	50	0	0	0	0	0	0	0	0	0	0	1	20	1	15	1	10	0	20	0	0	1	0	360	180	420	600	4	3	4	3	4	4	4	3	3	3	3	3	3	3	3	3	4
24	1	66	0	1	0	70	0	0	0	0	0	30	1	0	0	0	0	20	0	0	0	0	1	20	0	0	0	0	0	0	0	0	4	4	4	3	4	4	4	5	4	5	4	4	4	4	4	4	4
25	1	80	0	1	0	80	0	0	0	0	0	0	0	0	0	0	0	30	0	0	0	0	0	30	0	0	1	20	300	300	480	540	4	5	4	4	4	4	3	2	3	5	3	3	4	3	4	3	3
28	1	66	0	1	0	40	0	0	0	0	0	0	1	1	0	0	0	20	0	0	0	0	1	20	0	0	0	0	300	300	420	540	3	4	4	3	4	3	3	4	3	4	3	4	4	4	4	4	4
38	1	0	0	1	0	0	0	0	0	0	0	0	0	0	0	0	0	0	0	0	0	0	0	0	0	0	1	0	600	600	360	480	5	5	4	5	5	5	5	5	5	5	5	5	5	5	5	5	5
40	1	530	2	4	40	70	0	0	0	0	0	0	1	20	0	0	0	0	1	20	1	20	0	0	1	20	1	50	120	120	500	500	4	4	4	3	4	4	4	4	4	4	4	4	4	4	4	4	4
41	0	120	0	1	0	30	0	0	0	0	0	0	0	0	0	0	0	0	0	0	0	0	0	0	0	0	1	30	60	60	480	540	2	1	3	2	3	2	3	5	3	4	3	4	3	2	3	4	3
44	0	60	0	1	0	15	0	0	0	0	0	0	0	0	0	0	0	0	0	0	0	0	0	0	0	0	1	15	600	300	350	300	5	4	5	4	4	4	4	4	4	4	4	4	4	4	4	4	4
48	1	255	0	4	0	45	0	0	0	0	0	0	0	0	0	0	0	0	0	0	3	15	0	0	0	0	1	30	300	240	360	600	4	4	5	3	4	3	4	3	4	4	3	3	3	3	3	3	4
50	0	0	0	0	0	0	0	0	0	0	0	0	0	0	0	0	0	0	0	0	0	0	0	0	0	0	0	0	500	600	0	0	4	5	4	4	4	4	4	4	4	4	4	4	4	4	4	4	4
60	1	0	0	0	0	0	0	0	0	0	0	0	0	0	0	0	0	0	0	0	0	0	0	0	0	0	0	0	0	0	7	0	5	5	5	5	5	5	4	5	5	5	3	3	4	3	3	3	3
64	0	0	0	0	0	0	0	0	0	0	0	0	0	0	0	0	0	0	0	0	0	0	0	0	0	0	0	0	0	0	0	0	1	2	2	2	1	4	4	4	1	2	4	2	2	2	5	4	4
65	1	198	3	6	0	20	0	0	0	0	0	0	0	0	0	0	0	0	0	0	0	0	3	20	3	0	0	0	300	400	480	540	5	4	2	1	3	3	5	5	3	5	5	5	5	2	5	5	5
74	1	0	0	0	0	0	0	0	0	0	0	0	0	0	0	0	0	0	0	0	0	0	0	0	0	0	0	0	480	180	360	540	4	3	4	2	4	4	4	4	4	4	4	4	4	4	4	4	4
77	1	0	0	0	0	0	0	0	0	0	0	0	0	0	0	0	0	0	0	0	0	0	0	0	0	0	0	0	360	300	480	480	3	5	4	4	5	4	3	3	4	5	3	3	3	3	5	5	5
78	1	0	0	0	0	0	0	0	0	0	0	0	0	0	0	0	0	0	0	0	0	0	0	0	0	0	0	0	300	420	420	480	3	3	4	3	3	3	4	4	3	3	3	4	3	3	3	4	5
81	1	315	0	7	0	15	0	0	0	0	0	0	0	0	0	0	0	0	0	0	7	15	0	0	0	0	0	0	120	120	540	600	4	5	4	3	5	3	4	4	4	5	5	4	5	5	5	5	5
84	0	0	0	0	0	0	0	0	0	0	0	0	1	30	0	0	0	0	0	0	0	0	0	0	0	0	0	0	20	20	20	20	2	1	4	3	3	2	3	4	2	3	1	2	2	2	2	2	2
85	1	372	0	3	0	80	0	0	0	0	0	0	0	0	0	0	0	0	0	0	0	0	2	20	0	0	1	60	480	360	480	480	4	4	4	4	4	4	3	4	4	4	4	4	4	4	4	4	4
87	1	45	0	1	0	15	0	0	0	0	0	0	2	10	0	0	0	0	0	0	1	15	0	0	0	0	0	0	600	600	420	480	3	3	3	3	4	3	3	4	4	4	3	3	3	3	3	3	3
90	1	0	0	6	30	0	0	30	6	0	0	0	0	0	0	0	0	0	0	0	0	0	0	0	0	0	0	0	0	0	0	0	4	3	4	3	4	3	3	3	3	3	3	3	3	3	3	3	3
95	0	273	0	4	0	40	0	0	0	0	0	0	0	0	0	0	0	0	0	0	1	0	1	10	0	0	2	30	480	600	420	540	3	3	4	3	4	2	2	4	4	4	3	4	4	3	3	4	4
100	1	330	0	5	0	20	0	0	0	0	0	0	2	30	0	0	5	20	0	0	0	0	0	0	0	0	0	0	360	180	480	600	4	4	4	3	4	3	3	3	3	4	3	3	4	3	3	3	4
102	1	250	0	8	0	20	0	0	0	0	0	0	0	0	0	0	0	0	0	0	7	10	0	0	0	0	1	10	300	480	360	360	5	5	4	2	5	5	4	4	5	5	4	4	5	3	5	5	5
103	0	165	0	5	0	10	0	0	0	0	0	0	0	0	0	0	5	10	0	0	0	0	0	0	0	0	0	0	960	960	480	600	4	4	4	4	4	4	4	4	4	4	4	4	4	4	4	4	4
104	1	0	0	5	0	0	0	0	0	0	0	0	0	0	0	0	5	0	0	0	0	0	0	0	0	0	0	0	480	600	420	540	4	3	4	3	4	4	4	3	4	4	4	4	3	4	4	4	4
106	1	72.5	1	4	5	5	0	0	0	0	0	0	0	0	0	0	0	0	1	5	3	5	0	0	0	0	0	0	120	120	450	480	3	3	3	3	3	3	3	3	3	3	3	3	3	3	3	3	3
107	0	0	0	0	0	0	0	0	0	0	0	0	0	0	0	0	0	0	0	0	0	0	0	0	0	0	0	0	720	720	480	540	4	4	4	4	4	3	4	4	3	4	4	4	4	4	4	4	4
111	1	0	0	0	0	0	0	0	0	0	0	0	0	0	0	0	0	0	0	0	0	0	0	0	0	0	0	0	0	0	0	0	4	4	4	3	4	4	4	3	4	4	4	3	4	4	4	4	4
113	0	273	0	2	0	70	0	0	0	0	1	10	1	40	0	0	0	0	0	0	0	0	0	0	0	0	1	60	120	120	0	0	5	5	5	5	5	5	3	3	2	5	2	3	2	3	3	3	3
114	1	297	0	3	0	30	0	0	0	0	0	0	2	30	0	0	3	30	0	0	0	0	0	0	0	0	0	0	300	120	500	600	4	4	4	2	4	3	4	3	2	4	3	3	3	3	4	4	3
116	1	0	0	0	0	0	0	0	0	0	0	0	0	0	0	0	0	0	0	0	0	0	0	0	0	0	0	0	120	120	30	30	4	4	4	2	4	4	4	4	4	4	4	4	4	4	4	4	4
117	0	396	0	6	0	20	0	0	0	0	0	0	0	0	0	0	6	20	0	0	0	0	0	0	0	0	0	0	600	120	60	60	4	5	5	2	5	2	5	3	5	5	5	4	5	3	5	3	4
123	1	0	0	0	10	30	0	0	0	0	0	0	0	0	0	0	0	30	0	10	0	0	0	0	0	0	0	0	60	120	120	120	4	3	4	4	3	3	4	4	5	5	5	5	5	3	3	5	4
125	1	518	2	4	20	120	0	0	0	0	2	30	0	0	0	0	0	60	0	0	0	0	0	0	2	20	0	30	360	600	420	420	5	5	3	3	5	3	3	3	5	5	3	3	5	3	5	3	5
126	1	306	0	3	30	50	0	30	2	30	1	20	1	60	0	0	0	0	0	0	0	0	0	0	0	0	0	0	0	0	0	0	3	3	3	3	3	3	3	3	3	3	3	3	3	3	3	3	3
129	0	129.5	0	2	0	35	0	0	0	0	0	0	0	0	0	0	0	0	0	0	0	0	1	15	0	0	1	20	1000	300	30	500	4	3	3	3	4	3	3	3	3	3	3	3	3	3	3	3	3
132	1	0	0	0	0	0	0	0	0	0	0	0	1	50	0	0	0	0	0	0	0	0	0	0	0	0	0	0	60	100	480	480	4	4	4	4	4	4	4	4	4	4	4	4	4	4	4	4	4
136	0	0	0	0	0	0	0	0	0	0	0	0	2	30	0	0	0	0	0	0	0	0	0	0	0	0	0	0	1440	1440	480	480	5	5	5	5	5	5	5	5	5	5	5	5	5	5	5	5	5
138	0	120	0	2	0	30	0	0	0	0	0	0	1	0	1	0	0	0	0	0	0	0	0	0	0	0	1	30	480	60	600	600	5	5	5	5	5	5	5	5	5	5	5	5	5	5	5	5	5
140	1	258	0	4	0	70	0	0	0	0	0	0	1	30	0	0	1	60	0	0	2	10	0	0	0	0	1	0	480	360	360	600	4	4	4	4	4	3	4	3	4	4	3	3	4	4	4	3	4
142	1	360	0	1	0	90	0	0	0	0	0	0	0	0	0	0	0	0	0	0	0	0	0	0	0	0	1	90	720	480	480	480	5	5	5	4	3	3	5	5	3	5	5	5	5	4	5	5	5
145	0	438	0	2	0	120	0	0	0	0	0	0	1	20	0	0	1	60	0	0	0	0	0	0	0	0	1	60	480	540	420	420	3	2	4	4	4	3	3	4	4	4	4	4	2	3	4	4	4
146	1	120	0	2	0	10	0	0	0	0	0	0	0	0	2	10	0	0	0	0	0	0	0	0	0	0	0	0	0	0	0	0	5	5	5	4	5	5	5	5	5	5	5	5	4	4	4	5	5
151	1	560	0	7	0	20	0	0	0	0	0	0	1	30	0	0	0	0	0	0	0	0	0	0	0	0	7	20	600	10h	600	600	3	3	4	4	4	3	4	4	3	3	4	4	3	3	3	3	3
152	1	240	0	1	0	60	0	0	0	0	0	0	0	0	0	0	0	0	0	0	0	0	0	0	0	0	1	60	600	600	360	540	3	3	4	4	4	3	4	3	4	3	3	3	3	3	3	3	3
156	1	346.5	0	15	0	15	0	0	0	0	0	0	0	0	0	0	0	0	0	0	7	0	7	15	0	0	1	0	480	720	480	600	5	3	3	3	3	3	3	3	3	3	3	3	3	3	3	3	3
160	1	110	0	8	0	15	0	0	0	0	0	0	0	0	0	0	4	0	0	0	2	5	0	0	0	0	2	10	200	600	400	600	4	3	4	4	4	3	3	3	4	3	3	3	4	4	4	3	3
161	0	0	0	0	0	0	0	0	0	0	0	0	0	0	0	0	0	0	0	0	0	0	0	0	0	0	0	0	0	0	420	540	5	4	3	3	5	3	2	3	4	5	3	3	2	1	4	3	2
164	1	315	0	7	0	15	0	0	0	0	0	0	0	0	0	0	0	0	0	0	7	15	0	0	0	0	0	0	840	960	420	480	4	5	4	3	5	4	3	3	5	5	3	3	5	4	3	3	3
165	0	0	0	0	0	0	0	0	0	0	0	0	0	0	0	0	0	0	0	0	0	0	0	0	0	0	0	0	0	0	0	0	4	4	4	3	4	4	4	4	4	4	4	4	4	4	5	4	4
166	0	0	0	1	0	0	0	0	0	0	0	0	0	0	0	0	0	0	0	0	1	0	0	0	0	0	0	0	600	500	420	540	4	5	4	4	5	4	4	3	5	5	4	4	4	5	5	4	5
167	0	0	0	0	0	0	0	0	0	0	0	0	0	0	0	0	0	0	0	0	0	0	0	0	0	0	0	0	600	80	420	600	4	4	5	3	5	3	5	5	4	5	5	4	4	3	4	5	5
172	1	231	0	7	0	10	0	0	0	0	0	0	0	0	0	0	7	10	0	0	0	0	0	0	0	0	0	0	480	240	720	960	5	5	5	5	5	5	5	5	5	5	5	5	5	5	5	5	5
179	1	360	0	4	0	30	0	0	0	0	0	0	2	120	0	0	0	0	0	0	4	30	0	0	0	0	0	0	600	300	300	400	3	4	4	3	4	4	2	3	4	5	3	3	4	2	3	4	5
185	0	0	0	0	0	0	0	0	0	0	0	0	0	0	0	0	0	0	0	0	0	0	0	0	0	0	0	0	360	480	480	480	5	5	5	5	5	5	5	5	5	5	5	5	5	5	5	5	5
187	0	0	0	0	0	0	0	0	0	0	0	0	0	0	0	0	0	0	0	0	0	0	0	0	0	0	0	0	0	0	0	0	4	4	3	3	4	4	3	3	3	4	3	3	3	3	4	3	3
188	0	0	0	0	0	0	0	0	0	0	0	0	0	0	0	0	0	0	0	0	0	0	0	0	0	0	0	0	600	600	480	600	4	5	5	4	4	4	4	4	4	4	4	4	4	4	4	4	4
190	0	480	0	1	0	120	0	0	0	0	0	0	0	0	0	0	0	0	0	0	0	0	0	0	0	0	1	120	240	300	660	700	5	5	4	4	5	5	4	5	5	5	4	5	4	4	4	5	5
191	0	0	0	0	0	0	0	0	0	0	0	0	0	0	0	0	0	0	0	0	0	0	0	0	0	0	0	0	0	0	0	0	4	4	4	3	3	4	4	5	3	5	4	4	4	4	4	4	4
197	0	0	0	0	0	0	0	0	0	0	0	0	0	0	0	0	0	0	0	0	0	0	0	0	0	0	0	0	0	0	30	540	3	2	3	3	4	3	2	4	4	4	2	3	3	4	3	3	3
198	0	0	0	0	0	0	0	0	0	0	0	0	0	0	0	0	0	0	0	0	0	0	0	0	0	0	0	0	0	0	0	0	4	3	4	3	4	3	4	4	4	4	4	3	4	3	4	4	4
199	0	0	0	0	0	0	0	0	0	0	0	0	0	0	0	0	0	0	0	0	0	00	0	0	0	0	0	0	0	0	0	0	5	5	5	3	5	3	5	5	5	5	5	5	5	5	5	5	5
201	1	420	0	7	0	20	0	0	0	0	0	0	0	0	0	0	0	0	0	0	7	20	0	0	0	0	0	0	480	480	540	540	4	4	3	4	4	4	4	4	4	4	3	4	3	3	4	4	4
203	0	360	0	3	0	30	0	0	0	0	0	0	0	0	0	0	0	0	0	0	0	0	0	0	0	0	3	30	360	360	400	480	4	3	4	3	4	3	3	5	5	5	4	4	4	3	4	5	4
211	1	240	0	1	0	60	0	0	0	0	0	0	0	0	0	0	0	0	0	0	0	0	0	0	0	0	1	60	420	120	510	600	4	4	3	3	4	3	3	3	3	4	3	3	4	3	4	3	3
216	0	0	0	0	0	0	0	0	0	0	0	0	7	10	0	0	0	0	0	0	0	0	0	0	0	0	0	0	1500	1500	360	360	3	4	2	2	4	2	2	4	2	3	2	2	2	2	2	2	1
217	1	180	0	2	0	30	0	0	0	0	0	0	1	30	0	0	0	0	0	0	2	30	0	0	0	0	0	0	300	240	360	420	4	5	4	4	4	4	4	5	5	4	4	5	4	3	4	4	4
220	1	375	0	2	0	95	0	0	0	0	0	0	0	0	0	0	0	0	0	0	1	5	0	0	0	0	1	90	600	300	450	500	4	4	4	4	4	3	4	3	2	2	3	4	4	4	2	2	2
221	1	247.5	5	12	0	15	0	0	0	0	0	0	0	0	0	0	0	0	0	0	2	0	5	15	5	0	0	0	120	120	480	480	4	5	5	3	5	3	4	5	5	5	4	5	5	5	5	5	5
228	0	1125	2	3	60	50	0	0	0	0	0	0	0	0	0	0	1	50	0	0	0	0	0	0	2	60	0	0	120	240	480	480	5	5	5	3	5	5	3	3	3	3	3	3	3	3	3	3	3
232	1	290	2	5	10	20	0	0	0	0	0	0	1	30	0	0	0	0	2	10	3	20	0	0	0	0	0	0	420	480	450	450	4	5	4	4	4	4	3	4	3	4	3	3	3	4	4	3	4
234	1	380	1	2	40	10	0	0	0	0	0	0	2	20	1	10	0	0	0	0	0	0	0	0	1	40	0	0	300	240	120	540	3	3	4	3	3	3	3	3	3	4	3	3	4	3	4	3	4
235	1	340	4	12	5	15	0	0	0	0	0	0	2	15	0	0	0	0	4	5	7	10	0	0	0	0	1	5	180	120	480	600	5	5	4	4	5	5	5	5	4	5	5	5	5	5	5	5	5
242	1	0	0	0	0	0	0	0	0	0	0	0	2	20	0	0	0	0	0	0	0	0	0	0	0	0	0	0	520	480	420	480	4	5	4	3	5	3	3	3	4	4	3	3	3	4	4	3	3
246	1	0	0	0	0	0	0	0	0	0	0	0	0	0	0	0	0	0	0	0	0	0	0	0	0	0	0	0	360	8	480	480	4	1	4	3	4	3	3	3	4	4	3	3	4	4	4	4	4
248	1	0	0	0	0	0	0	0	0	0	0	0	0	0	0	0	0	0	0	0	0	0	0	0	0	0	0	0	900	600	420	420	3	2	4	3	4	3	3	3	2	4	3	3	2	2	3	3	4
249	1	130	0	4	0	20	0	0	0	0	0	0	0	0	0	0	0	0	0	0	3	10	0	0	0	0	1	10	360	360	480	480	3	3	4	2	4	3	4	3	3	4	3	3	4	3	4	4	4
251	0	0	0	0	0	0	0	0	0	0	0	0	0	0	0	0	0	0	0	0	0	0	0	0	0	0	0	0	0	0	0	0	5	5	5	5	5	5	5	4	4	3	4	4	5	5	5	4	4
254	0	0	0	4	0	0	0	0	0	0	0	0	0	0	0	0	4	0	0	0	0	0	0	0	0	0	0	0	0	0	8	60	5	5	5	5	5	5	5	5	5	5	5	5	5	5	5	5	5
255	0	160	0	1	0	40	0	0	0	0	0	0	0	0	0	0	0	0	0	0	0	0	0	0	0	0	1	40	300	300	480	480	5	5	5	5	5	5	5	5	5	5	5	5	5	5	5	5	5
268	0	360	0	1	0	90	0	0	0	0	0	0	0	0	0	0	0	0	0	0	0	0	0	0	0	0	1	90	270	180	420	720	3	3	4	3	4	3	4	4	4	4	4	4	3	3	3	4	4
270	1	360	0	1	0	90	0	0	0	0	0	0	0	0	0	0	0	0	0	0	0	0	0	0	0	0	1	90	300	350	200	600	3	4	4	2	5	3	3	4	3	5	4	3	4	3	3	4	5
275	1	0	0	0	0	0	0	0	0	0	0	0	0	0	0	0	0	0	0	0	0	0	0	0	0	0	0	0	0	无	0	0	3	3	3	3	3	3	3	3	3	3	3	3	3	3	3	3	3
276	0	0	0	0	0	0	0	0	0	0	0	0	0	0	0	0	0	0	0	0	0	0	0	0	0	0	0	0	0	无	0	0	4	3	4	3	4	4	4	4	3	3	3	4	3	3	4	3	3
279	0	0	0	0	0	0	0	0	0	0	0	0	0	0	0	0	0	0	0	0	0	0	0	0	0	0	0	0	300	120	420	600	4	5	5	4	5	4	4	4	5	5	4	4	5	3	5	5	5
282	0	0	0	0	0	0	0	0	0	0	0	0	2	15	0	0	0	0	0	0	0	0	0	0	0	0	0	0	480	600	420	600	3	3	4	3	4	2	2	3	3	4	4	3	4	2	2	2	4
285	1	0	0	0	0	0	0	0	0	0	0	0	0	0	0	0	0	0	0	0	0	0	0	0	0	0	0	0	0	0	0	0	4	4	4	4	4	4	4	4	4	4	4	4	4	4	4	4	4
286	0	0	0	2	0	0	0	0	0	0	0	0	1	20	1	0	0	0	0	0	0	0	0	0	0	0	1	0	300	120	480	560	3	3	4	3	3	3	4	3	4	2	1	3	3	3	3	3	2
288	0	80	0	2	0	30	0	0	0	0	0	10	0	0	0	0	0	10	0	0	0	0	0	0	0	0	2	10	480	240	480	600	3	3	3	3	3	3	3	3	3	3	3	3	3	3	3	3	3
289	1	360	0	3	0	90	0	0	0	0	0	0	1	10	0	0	0	0	0	0	2	0	0	0	0	0	1	90	0	0	250	260	3	4	4	3	4	3	4	4	4	4	4	4	4	3	3	4	4
296	1	60	0	3	0	15	0	0	0	0	0	0	2	30	1	0	0	0	0	0	1	0	0	0	0	0	1	15	120	360	480	360	3	4	4	3	4	4	4	2	4	4	3	3	3	3	3	3	3
302	1	0	4	12	0	0	0	0	0	0	0	0	1	10	0	0	0	0	0	0	7	0	0	0	4	0	1	0	240	240	360	540	5	5	3	3	4	3	3	4	4	5	3	3	3	3	4	3	3
303	1	49.5	0	3	0	35	0	0	0	0	0	0	1	10	0	0	3	5	0	0	0	0	0	0	0	0	0	30	480	720	480	600	3	3	3	2	4	4	4	4	4	4	4	4	4	4	4	4	4
304	1	1260	1	3	90	150	0	0	0	0	0	0	0	0	0	0	0	0	0	0	1	60	0	0	1	90	1	90	180	180	340	160	4	4	4	4	4	4	3	4	4	4	4	4	4	4	4	4	4
307	1	720	0	2	0	90	0	0	0	0	0	0	2	20	0	0	0	0	0	0	0	0	0	0	0	0	2	90	13	14	420	480	2	4	4	2	3	2	2	4	3	4	3	4	4	2	4	4	3
312	1	120	0	4	0	86	0	0	0	0	0	60	1	10	1	5	0	0	0	0	2	3	0	0	0	0	1	18	360	180	420	600	4	4	4	3	4	3	4	5	4	5	4	4	4	4	4	4	4
327	1	0	0	0	0	0	0	0	0	0	0	0	2	0	0	0	0	0	0	0	0	0	0	0	0	0	0	0	0	0	420	420	5	5	5	5	5	5	5	5	4	4	4	4	4	4	4	4	4
329	1	297	0	3	0	60	0	0	0	0	3	30	0	0	0	0	0	30	0	0	0	0	0	0	0	0	0	0	0	0	0	0	5	5	5	5	5	5	5	5	4	5	5	5	5	5	5	4	5
335	0	0	0	0	0	0	0	0	0	0	0	0	0	0	0	0	0	0	0	0	0	0	0	0	0	0	0	0	0	0	0	0	5	5	5	5	5	5	5	5	5	5	5	5	5	5	5	5	5
337	0	0	0	0	0	0	0	0	0	0	0	0	0	0	0	0	0	0	0	0	0	0	0	0	0	0	0	0	180	360	360	400	1	1	1	1	1	1	1	1	1	1	1	1	1	1	1	1	1
338	0	0	0	0	0	10	0	0	0	0	0	10	0	0	0	0	0	0	0	0	0	0	0	0	0	0	0	0	300	300	300	500	4	5	5	3	5	3	4	5	5	5	4	5	5	5	5	5	5
339	0	0	0	0	0	0	0	0	0	0	0	0	0	0	0	0	0	0	0	0	0	0	0	0	0	0	0	0	0	0	0	0	5	5	5	5	5	5	5	5	5	5	5	5	5	5	5	5	5
340	0	0	0	0	0	60	0	0	0	0	0	0	0	0	0	0	0	0	0	0	0	0	0	60	0	0	0	0	0	0	300	300	5	5	5	5	5	5	5	5	5	5	5	5	5	5	5	5	5
342	0	0	0	0	0	0	0	0	0	0	0	0	0	0	0	0	0	0	0	0	0	0	0	0	0	0	0	0	0	0	0	0	3	5	3	3	3	3	4	4	4	3	3	3	3	3	3	3	3
343	0	0	0	0	0	0	0	0	0	0	0	0	0	0	0	0	0	0	0	0	0	0	0	0	0	0	0	0	0	0	0	0	5	5	5	5	5	5	5	5	5	5	5	5	5	5	5	5	5
344	0	0	0	0	0	0	0	0	0	0	0	0	0	0	0	0	0	0	0	0	0	0	0	0	0	0	0	0	420	540	240	600	4	5	4	4	4	4	4	4	4	4	4	4	4	4	4	4	4
346	0	198	0	3	0	20	0	0	0	0	0	0	0	0	0	0	0	0	0	0	0	0	3	20	0	0	0	0	20	60	8h	480	3	4	4	3	3	3	4	4	4	3	3	4	4	3	3	3	3
347	0	0	0	0	0	10	0	0	0	0	0	10	0	0	0	0	0	0	0	0	0	0	0	0	0	0	0	0	300	200	420	500	3	3	4	3	3	3	3	3	3	3	3	3	3	3	3	3	3
353	0	0	0	0	0	0	0	0	0	0	0	0	0	0	0	0	0	0	0	0	0	0	0	0	0	0	0	0	400	500	450	600	1	1	1	1	1	1	1	1	1	1	1	1	1	1	1	1	1
355	0	0	0	0	0	80	0	0	0	0	0	30	0	0	0	0	0	50	0	0	0	0	0	0	0	0	0	0	250	270	390	480	4	5	4	3	3	3	3	3	4	4	4	3	4	3	4	4	4
356	0	0	0	0	0	30	0	0	0	0	0	0	0	0	0	0	0	30	0	0	0	0	0	0	0	0	0	0	300	120	420	480	3	4	2	2	4	3	3	3	4	4	2	3	3	3	4	3	3
363	1	40	0	1	0	15	0	0	0	0	0	0	0	0	0	0	0	0	0	0	0	5	0	0	0	0	1	10	600	360	360	480	3	3	3	3	3	3	3	3	3	3	3	3	3	3	4	4	4
364	0	277.2	0	7	0	12	0	0	0	0	0	0	0	0	0	0	7	12	0	0	0	0	0	0	0	0	0	0	400	600	8	8	5	5	5	5	5	5	5	5	5	5	5	5	5	5	5	5	5
365	0	0	0	0	0	0	0	0	0	0	0	0	0	0	0	0	0	0	0	0	0	0	0	0	0	0	0	0	300	300	60	60	4	4	3	3	4	4	3	4	4	4	4	4	4	4	3	4	4
367	1	0	0	0	0	99	0	0	0	0	0	0	0	0	0	0	0	30	0	0	0	0	0	30	0	0	0	39	0	0	420	300	4	4	4	2	4	2	4	4	3	4	4	3	4	4	4	3	3
374	1	198	0	2	0	30	0	0	0	0	2	30	0	0	0	0	0	0	0	0	0	0	0	0	0	0	0	0	19	10	10	10	3	5	5	3	5	5	4	3	5	4	4	4	4	4	5	5	5
375	0	396	0	4	0	60	0	0	0	0	4	30	0	0	0	0	0	30	0	0	0	00	0	0	0	0	0	0	0	0	0	0	5	5	5	5	5	5	5	5	5	5	5	5	5	5	5	5	5
377	0	412.5	0	6	0	25	0	0	0	0	0	0	0	0	0	0	5	25	0	0	0	0	0	0	0	0	1	0	12	5	420	480	4	3	5	3	3	4	4	5	4	5	4	4	4	4	3	3	3
381	0	0	0	0	0	60	0	0	0	0	0	30	0	0	0	0	0	30	0	0	0	0	0	0	0	0	0	0	120	240	480	540	4	4	4	4	4	4	4	4	4	4	4	4	4	4	4	4	4
382	0	0	0	0	0	140	0	0	0	0	0	0	1	30	0	0	0	120	0	0	0	0	0	20	0	0	0	0	360	420	360	480	4	5	5	3	5	4	4	5	5	5	4	5	5	3	3	5	5
387	0	462	0	8	0	20	0	0	0	0	0	0	2	20	0	0	0	0	0	0	0	0	7	20	0	0	1	0	600	400	360	480	4	3	2	2	3	3	2	4	2	5	2	2	2	2	2	2	4
388	0	198	0	3	0	50	0	0	0	0	0	0	0	0	0	0	0	0	0	0	0	0	3	20	0	0	0	30	500	600	480	420	3	3	3	3	3	3	3	3	3	3	3	3	3	3	3	3	3
392	0	320	0	1	0	80	0	0	0	0	0	0	0	0	0	0	0	0	0	0	0	0	0	0	0	0	1	80	240	120	360	480	4	4	5	3	4	3	4	4	4	5	5	5	5	5	5	5	5
394	0	446	0	3	0	120	0	0	0	0	0	0	1	80	0	0	1	20	0	0	1	20	0	0	0	0	1	80	600	400	420	500	3	5	5	3	5	3	5	4	5	5	5	5	5	3	4	5	5
398	0	345	2	5	75	20	0	60	0	0	0	0	1	30	0	0	0	0	2	15	3	20	0	0	0	0	0	0	500	600	420	540	4	5	3	2	3	3	5	4	4	5	3	4	4	3	4	4	4
399	1	123	1	4	0	55	0	0	0	0	0	0	1	30	1	15	0	30	0	0	0	0	1	10	1	0	1	0	360	360	240	300	4	5	5	5	5	5	5	5	5	5	5	3	5	5	5	5	5
401	0	0	0	1	0	0	0	0	0	0	0	0	1	60	0	0	0	0	0	0	0	0	0	0	0	0	1	0	0	120	360	480	4	4	4	2	4	3	4	5	4	4	4	4	4	3	4	4	4
407	1	396	0	3	0	40	0	0	0	0	0	0	3	20	0	0	3	40	0	0	0	0	0	0	0	0	0	0	180	60	480	840	3	3	3	2	3	3	3	4	3	3	3	3	3	3	3	3	3
409	1	0	0	0	0	0	0	0	0	0	0	0	0	0	0	0	0	0	0	0	0	0	0	0	0	0	0	0	60	60	420	420	5	5	5	5	5	5	5	5	5	5	5	5	5	4	4	4	4
412	1	0	0	0	0	0	0	0	0	0	0	0	0	0	0	0	0	0	0	0	0	0	0	0	0	0	0	0	0	0	360	600	4	4	4	3	4	3	2	4	3	3	2	3	3	2	3	3	3
418	0	0	0	0	0	0	0	0	0	0	0	0	0	0	0	0	0	0	0	0	0	0	0	0	0	0	0	0	120	180	480	600	4	5	5	5	5	5	4	3	4	5	4	3	4	4	3	3	3
419	1	120	1	1	15	100	0	0	0	0	0	40	0	0	0	0	0	40	0	0	0	0	0	20	1	15	0	0	600	300	480	600	5	5	5	5	5	4	5	5	5	5	4	5	4	5	5	5	5
426	0	0	0	0	0	15	0	0	0	0	0	15	0	0	0	0	0	0	0	0	0	0	0	0	0	0	0	0	0	0	360	420	3	3	3	3	3	3	3	3	3	3	3	3	3	3	3	3	3
427	1	40	0	1	0	10	0	0	0	0	0	0	0	0	0	0	0	0	0	0	0	0	0	0	0	0	1	10	60	80	480	480	5	5	5	5	4	5	5	5	5	4	5	5	5	5	5	5	5
430	0	0	0	0	0	0	0	0	0	0	0	0	0	0	0	0	0	0	0	0	0	0	0	0	0	0	0	0	300	300	360	420	3	3	3	3	3	3	3	3	3	3	3	3	3	3	3	3	3
433	0	198	0	1	0	60	0	0	0	0	0	0	0	0	0	0	1	60	0	0	0	0	0	0	0	0	0	0	240	300	600	600	5	3	4	4	5	3	5	5	5	3	3	4	4	4	4	4	3
436	1	0	0	0	0	0	0	0	0	0	0	0	0	0	0	0	0	0	0	0	0	0	0	0	0	0	0	0	0	0	480	600	4	5	5	4	4	3	3	4	4	5	4	4	3	4	4	4	4
437	1	90	0	9	0	10	0	0	3	0	3	0	0	0	0	0	0	0	0	0	3	10	0	0	0	0	0	0	180	360	300	600	3	3	3	3	3	3	3	3	3	3	3	3	3	3	3	3	3
448	0	0	0	0	0	0	0	0	0	0	0	0	0	0	0	0	0	0	0	0	0	0	0	0	0	0	0	0	0	0	0	0	4	5	3	2	3	2	3	1	4	5	3	1	4	2	2	1	4
450	0	463	5	9	10	10	0	0	0	0	0	0	0	0	0	0	2	5	0	0	2	5	0	0	5	10	0	0	240	240	360	360	4	5	3	4	5	4	2	4	4	4	4	4	4	4	4	4	4
454	1	0	0	0	0	0	0	0	0	0	0	0	0	0	0	0	0	0	0	0	0	0	0	0	0	0	0	0	240	240	480	480	5	5	5	5	5	5	5	5	5	5	5	5	5	5	5	5	5
455	1	750	1	2	90	10	0	0	0	0	0	0	0	0	0	0	0	0	0	0	1	10	0	0	1	90	0	0	400	300	500	650	5	5	5	3	5	5	5	5	5	5	5	5	5	5	5	5	5
459	1	132	1	2	0	40	0	0	0	0	0	0	0	0	0	0	1	40	0	0	0	0	0	0	1	0	0	0	420	120	420	600	1	2	3	2	3	3	2	4	3	3	3	3	3	2	2	3	4
461	1	480	1	1	60	0	0	0	0	0	0	0	0	0	0	0	0	0	0	0	0	0	0	0	1	60	0	0	180	120	420	480	4	5	4	4	3	3	3	4	4	4	3	3	3	3	3	3	3
466	0	777	0	4	0	150	0	0	0	0	0	0	0	0	0	0	0	0	0	0	0	0	3	30	0	0	1	120	600	600	480	720	3	5	4	3	5	3	2	2	2	3	2	2	2	2	3	2	2
467	0	66	0	3	0	10	0	0	0	0	0	0	0	0	0	0	0	0	0	0	0	0	2	10	0	0	1	0	720	720	360	630	3	3	4	2	4	2	3	3	4	5	4	4	3	3	3	3	3
472	1	525	1	4	60	5	0	0	0	0	0	0	7	10	0	0	0	0	0	0	3	5	0	0	1	60	0	0	180	180	480	600	3	4	2	2	3	3	3	4	4	5	2	4	3	3	3	5	5
474	0	420	1	2	30	30	0	0	0	0	0	0	0	0	1	30	0	0	0	0	0	0	0	0	1	30	0	0	600	600	600	600	4	4	5	4	4	4	4	5	4	5	4	4	4	4	5	4	5
490	1	66	0	6	0	10	0	0	0	0	0	0	0	0	0	0	0	0	0	0	3	0	2	10	0	0	1	0	16h	16h	480	480	4	3	5	3	4	4	4	3	3	3	3	2	3	4	3	3	3
492	0	380	1	3	10	60	0	0	0	0	0	0	1	20	1	30	0	0	0	0	0	0	0	0	1	10	1	30	720	720	420	480	5	5	5	5	5	5	5	5	5	5	5	5	5	5	5	5	5
493	1	330	0	5	0	20	0	0	0	0	0	0	0	0	0	0	0	0	0	0	0	0	5	20	0	0	0	0	600	720	480	600	3	3	3	3	3	3	3	3	3	3	3	3	3	3	3	3	3
494	1	186	0	4	0	30	0	0	0	0	0	0	0	0	0	0	1	20	0	0	0	0	0	0	0	0	3	10	900	900	400	400	5	5	5	5	5	5	5	5	5	4	4	5	5	5	5	5	5
499	1	0	0	0	0	0	0	0	0	0	0	0	0	0	0	0	0	0	0	0	0	0	0	0	0	0	0	0	240	240	420	720	4	4	4	4	5	5	4	3	4	4	3	4	4	4	4	4	4
503	1	0	0	0	0	0	0	0	0	0	0	0	0	0	0	0	0	0	0	0	0	0	0	0	0	0	0	0	200	200	480	480	5	5	5	5	5	5	5	5	5	5	5	5	5	5	5	5	5
506	1	147.5	1	4	5	20	0	0	0	0	0	0	0	0	1	15	0	0	1	5	2	5	0	0	0	0	0	0	600	700	450	540	5	5	5	3	5	4	4	4	5	5	5	5	4	4	5	5	5
514	1	792	0	4	0	60	0	0	0	0	0	0	0	0	0	0	4	60	0	0	0	0	0	0	0	0	0	0	300	300	420	600	4	4	4	4	4	4	3	4	4	4	4	4	4	4	4	4	4
516	1	396	0	4	0	30	0	0	0	0	0	0	0	0	0	0	4	30	0	0	0	0	0	0	0	0	0	0	870	870	420	390	3	2	2	1	2	3	2	4	3	5	2	3	2	2	4	4	4
517	1	279	0	2	0	90	0	0	0	0	0	0	7	30	0	0	1	30	0	0	1	60	0	0	0	0	0	0	720	720	720	720	5	5	3	5	5	5	3	2	3	4	2	1	3	4	3	2	3
519	1	0	5	5	0	0	5	0	0	0	0	0	0	0	0	0	0	0	0	0	0	0	0	0	0	0	0	0	300	120	480	600	5	5	5	5	5	5	5	5	5	5	5	5	5	5	5	5	5
526	1	205	0	8	0	20	0	0	0	0	0	0	0	0	0	0	5	10	0	0	2	0	0	0	0	0	1	10	0	100	420	480	4	5	5	4	5	4	4	4	4	5	3	4	4	4	4	4	4
527	1	566	1	4	40	50	0	0	0	0	0	0	0	0	0	0	1	20	0	0	2	30	0	0	1	40	0	0	240	240	390	480	4	3	4	3	4	4	4	3	4	4	3	3	3	3	3	3	3
528	1	0	0	0	0	0	0	0	0	0	0	0	0	0	0	0	0	0	0	0	0	0	0	0	0	0	0	0	420	30	500	500	4	5	4	4	5	5	4	5	4	5	4	5	5	4	4	5	5
529	1	0	0	0	0	0	0	0	0	0	0	0	0	0	0	0	0	0	0	0	0	0	0	0	0	0	0	0	420	480	1800	1200	2	4	4	3	3	3	4	4	3	4	3	3	3	3	3	3	3
533	1	160	0	1	0	60	0	0	0	0	0	0	0	0	0	0	0	20	0	0	0	0	0	0	0	0	1	40	600	600	480	720	3	3	3	3	4	3	3	5	5	5	3	4	3	3	4	4	5
535	1	0	0	0	0	0	0	0	0	0	0	0	0	0	0	0	0	0	0	0	0	0	0	0	0	0	0	0	120	360	480	660	4	3	4	3	4	3	4	4	3	4	2	4	2	3	3	4	4
[truncated: 17 more columns]
